# Supplementary material for: Selective photocatalytic oxidative cleavage of terminal alkynes to carboxylic acids within a water-soluble Pd6 nanocage
Source: Chem Sci. 2026 Jan 5;17(9):4487–95. doi: 10.1039/d5sc08202a (PMC12809706; doi:10.1039/d5sc08202a)
Supplement: SC-017-D5SC08202A-s002 [file SC-017-D5SC08202A-s002.cif]

# Supplementary Information (SI) for Chemical Science.
# This journal is © The Royal Society of Chemistry 2026

####################################################################### 
# 
# This file contains crystal structure data downloaded from the 
# Cambridge Structural Database (CSD) hosted by the Cambridge 
# Crystallographic Data Centre (CCDC).
# 
# Full information about CCDC data access policies and citation 
# guidelines are available at http://www.ccdc.cam.ac.uk/access/V1 
# 
# Audit and citation data items may have been added by the CCDC. 
# Please retain this information to preserve the provenance of 
# this file and to allow appropriate attribution of the data. 
# 
#######################################################################

data_platon_sq
_database_code_depnum_ccdc_archive 'CCDC 2455229'
loop_
_audit_author_name
_audit_author_address
'Neal Hickey'
;University of Trieste
Italy
;
_audit_update_record             
;
2025-12-05 deposited with the CCDC.	2026-01-05 downloaded from the CCDC.
;

_audit_creation_method           SHELXL-2019/3
_shelx_SHELXL_version_number     2019/3
_chemical_name_systematic        ?
_chemical_name_common            ?
_chemical_melting_point          ?
_chemical_formula_moiety         
'4 (C15 H12 N6), 6 (Pd C6 H14 N2), 12 (N O3), 0.5(C3 H6 O), 15 (H2 O), 34.5[H2 O]'
_chemical_formula_sum            'C97.50 H234 N48 O86 Pd6'
_chemical_formula_weight         4093.71

loop_
_atom_type_symbol
_atom_type_description
_atom_type_scat_dispersion_real
_atom_type_scat_dispersion_imag
_atom_type_scat_source
C C 0.0033 0.0016 'International Tables Vol C Tables 4.2.6.8 and 6.1.1.4'
N N 0.0064 0.0033 'International Tables Vol C Tables 4.2.6.8 and 6.1.1.4'
O O 0.0110 0.0060 'International Tables Vol C Tables 4.2.6.8 and 6.1.1.4'
Pd Pd -1.0218 0.9968 'International Tables Vol C Tables 4.2.6.8 and 6.1.1.4'
H H 0.0000 0.0000 'International Tables Vol C Tables 4.2.6.8 and 6.1.1.4'

_space_group_crystal_system      triclinic
_space_group_IT_number           1
_space_group_name_H-M_alt        'P 1'
_space_group_name_Hall           'P 1'

_shelx_space_group_comment       
;
The symmetry employed for this shelxl refinement is uniquely defined
by the following loop, which should always be used as a source of
symmetry information in preference to the above space-group names.
They are only intended as comments.
;

loop_
_space_group_symop_operation_xyz
'x, y, z'

_cell_length_a                   21.189(4)
_cell_length_b                   22.633(3)
_cell_length_c                   23.227(4)
_cell_angle_alpha                62.872(10)
_cell_angle_beta                 77.08(3)
_cell_angle_gamma                69.898(14)
_cell_volume                     9280(3)
_cell_formula_units_Z            2
_cell_measurement_temperature    100(2)
_cell_measurement_reflns_used    40841
_cell_measurement_theta_min      0.973
_cell_measurement_theta_max      25.940

_exptl_crystal_description       plate
_exptl_crystal_colour            colourless
_exptl_crystal_density_meas      ?
_exptl_crystal_density_method    ?
_exptl_crystal_density_diffrn    1.465
_exptl_crystal_F_000             4238
_exptl_transmission_factor_min   ?
_exptl_transmission_factor_max   ?
_exptl_crystal_size_max          0.100
_exptl_crystal_size_mid          0.050
_exptl_crystal_size_min          0.005
_exptl_absorpt_coefficient_mu    0.637
_shelx_estimated_absorpt_T_min   0.939
_shelx_estimated_absorpt_T_max   1.000
_exptl_absorpt_correction_type   refdelf
_exptl_absorpt_correction_T_min  0.3726
_exptl_absorpt_correction_T_max  0.8710
_exptl_absorpt_process_details   ?
_exptl_absorpt_special_details   ?
_diffrn_ambient_temperature      100(2)
_diffrn_radiation_wavelength     0.700
_diffrn_radiation_type           synchrotron
_diffrn_source                   x-ray
_diffrn_measurement_device_type  'Dectris Pilatus 2M'
_diffrn_measurement_method       'Rotating Crystal'
_diffrn_detector_area_resol_mean ?
_diffrn_reflns_number            71843
_diffrn_reflns_av_unetI/netI     0.2508
_diffrn_reflns_av_R_equivalents  0.2196
_diffrn_reflns_limit_h_min       -26
_diffrn_reflns_limit_h_max       26
_diffrn_reflns_limit_k_min       -28
_diffrn_reflns_limit_k_max       28
_diffrn_reflns_limit_l_min       -29
_diffrn_reflns_limit_l_max       29
_diffrn_reflns_theta_min         0.973
_diffrn_reflns_theta_max         25.962
_diffrn_reflns_theta_full        24.835
_diffrn_measured_fraction_theta_max 0.975
_diffrn_measured_fraction_theta_full 0.981
_diffrn_reflns_Laue_measured_fraction_max 0.975
_diffrn_reflns_Laue_measured_fraction_full 0.981
_diffrn_reflns_point_group_measured_fraction_max 0.945
_diffrn_reflns_point_group_measured_fraction_full 0.952
_reflns_number_total             71843
_reflns_number_gt                38204
_reflns_threshold_expression     'I > 2\s(I)'
_reflns_Friedel_coverage         0.937
_reflns_Friedel_fraction_max     0.914
_reflns_Friedel_fraction_full    0.923

_reflns_special_details          
;
 Reflections were merged by SHELXL according to the crystal
 class for the calculation of statistics and refinement.
 
 Structure factors included contributions from the .fab file.

The cell also contained residual diffuse electron density attributed to 
solvent water molecules. This density was not modelled but was treated using 
the Platon squeeze tool. The residual electron density of 690 electrons/cell 
in a total potential solvent area volume of 2078 Ang^3 (22.4% of the cell volume) 
can be attributed to 69 water molecules per cell.
 
 _reflns_Friedel_fraction is defined as the number of unique
 Friedel pairs measured divided by the number that would be
 possible theoretically, ignoring centric projections and
 systematic absences.
;

_computing_data_collection       'Elettra XRD1 Data Collection SW'
_computing_cell_refinement       'XDS (Kabasch 2010)'
_computing_data_reduction        XDS
_computing_structure_solution    'SHELXT 2019/3 (Sheldrick, 2018)'
_computing_structure_refinement  'SHELXL-2019/2 (Sheldrick, 2019)'
_computing_molecular_graphics    'Mercury (CCDC)'
_computing_publication_material  'WinGX publication routines (Farrugia, 2012)'
_refine_special_details          SQUEEZE
_refine_ls_structure_factor_coef Fsqd
_refine_ls_matrix_type           full
_refine_ls_weighting_scheme      calc
_refine_ls_weighting_details     
'w=1/[\s^2^(Fo^2^)+(0.0627P)^2^] where P=(Fo^2^+2Fc^2^)/3'
_atom_sites_solution_primary     ?
_atom_sites_solution_secondary   ?
_atom_sites_solution_hydrogens   mixed
_refine_ls_hydrogen_treatment    constr
_refine_ls_extinction_method     none
_refine_ls_extinction_coef       .
_refine_ls_abs_structure_details 
;
 
Flack x ....   0.26(2)
Parsons z ..   0.27(3)

Bayesian Statistics
Select Pairs    34747
P2(true)....    1.000
P3(true)....    1.000
P3(rac-twin)  0.5E-36
P3(false) ..  0.0E+00

Hooft y ....0.197(18)

Calculated using PLATON


Flack x determined using 11064 quotients [(I+)-(I-)]/[(I+)+(I-)]
 (Parsons, Flack and Wagner, Acta Cryst. B69 (2013) 249-259).
;
_refine_ls_abs_structure_Flack   0.26(2)
_chemical_absolute_configuration ad
_refine_ls_number_reflns         71843
_refine_ls_number_parameters     3678
_refine_ls_number_restraints     6096
_refine_ls_R_factor_all          0.1573
_refine_ls_R_factor_gt           0.0682
_refine_ls_wR_factor_ref         0.1850
_refine_ls_wR_factor_gt          0.1584
_refine_ls_goodness_of_fit_ref   0.947
_refine_ls_restrained_S_all      0.933
_refine_ls_shift/su_max          0.014
_refine_ls_shift/su_mean         0.000

loop_
_atom_site_label
_atom_site_type_symbol
_atom_site_fract_x
_atom_site_fract_y
_atom_site_fract_z
_atom_site_U_iso_or_equiv
_atom_site_adp_type
_atom_site_occupancy
_atom_site_site_symmetry_order
_atom_site_calc_flag
_atom_site_refinement_flags_posn
_atom_site_refinement_flags_adp
_atom_site_refinement_flags_occupancy
_atom_site_disorder_assembly
_atom_site_disorder_group
Pd01_1 Pd 0.32622(7) 0.25451(7) 0.65799(6) 0.0258(3) Uani 1 1 d . U . . .
Pd02_1 Pd 0.40009(7) 0.73862(6) 0.20365(6) 0.0278(3) Uani 1 1 d . U . . .
Pd03_1 Pd 0.82615(7) 0.40414(7) 0.54522(7) 0.0317(4) Uani 1 1 d . U . . .
Pd04_1 Pd 0.46811(8) 0.15359(8) 0.20253(6) 0.0361(4) Uani 1 1 d . U . . .
Pd05_1 Pd 0.87013(8) -0.02790(8) 0.39635(7) 0.0371(4) Uani 1 1 d . U . . .
Pd06_1 Pd 0.79864(9) 0.36577(9) 0.01776(7) 0.0462(5) Uani 1 1 d . U . . .
C1_2 C 0.7138(11) 0.3321(10) 0.6017(10) 0.039(5) Uani 1 1 d . U . . .
H1_2 H 0.733619 0.301081 0.641466 0.047 Uiso 1 1 calc R U . . .
C2_2 C 0.6541(10) 0.3369(10) 0.5865(8) 0.032(4) Uani 1 1 d . U . . .
H2_2 H 0.624715 0.309256 0.612828 0.038 Uiso 1 1 calc R U . . .
N1_2 N 0.6441(7) 0.3872(7) 0.5283(6) 0.0215(14) Uani 1 1 d . U . . .
C3_2 C 0.5883(9) 0.4164(9) 0.4895(8) 0.0247(16) Uani 1 1 d . U . . .
C4_2 C 0.5842(9) 0.4800(8) 0.4259(7) 0.021(4) Uani 1 1 d . U . . .
H4_2 H 0.620171 0.500628 0.406732 0.025 Uiso 1 1 calc R U . . .
C5_2 C 0.5240(9) 0.5054(8) 0.3982(8) 0.0228(16) Uani 1 1 d . U . . .
N2_2 N 0.5200(8) 0.5728(8) 0.3430(7) 0.032(3) Uani 1 1 d . U . . .
C6_2 C 0.4634(10) 0.6096(8) 0.3038(8) 0.027(4) Uani 1 1 d . U . . .
H6_2 H 0.425273 0.594184 0.308653 0.033 Uiso 1 1 calc R U . . .
C7_2 C 0.5311(10) 0.6693(9) 0.2690(8) 0.028(4) Uani 1 1 d . U . . .
H7_2 H 0.549114 0.707450 0.243430 0.034 Uiso 1 1 calc R U . . .
N3_2 N 0.4739(7) 0.6669(7) 0.2612(7) 0.025(3) Uani 1 1 d . U . . .
C8_2 C 0.5643(9) 0.6086(8) 0.3199(9) 0.0277(17) Uani 1 1 d . U . . .
H8_2 H 0.607572 0.596716 0.333833 0.033 Uiso 1 1 calc R U . . .
C9_2 C 0.4706(9) 0.4822(8) 0.4181(7) 0.0222(17) Uani 1 1 d . U . . .
H9_2 H 0.432040 0.502258 0.394042 0.027 Uiso 1 1 calc R U . . .
C10_2 C 0.4763(9) 0.4204(9) 0.4830(8) 0.0231(15) Uani 1 1 d . U . . .
N4_2 N 0.4188(7) 0.3933(7) 0.5073(6) 0.026(3) Uani 1 1 d . U . . .
C11_2 C 0.3540(8) 0.4280(9) 0.4828(8) 0.024(4) Uani 1 1 d . U . . .
H11_2 H 0.341363 0.469804 0.445384 0.029 Uiso 1 1 calc R U . . .
C12_2 C 0.3115(9) 0.3848(10) 0.5282(8) 0.032(4) Uani 1 1 d . U . . .
H12_2 H 0.264543 0.393711 0.526969 0.039 Uiso 1 1 calc R U . . .
N5_2 N 0.3524(7) 0.3283(7) 0.5734(6) 0.023(3) Uani 1 1 d . U . . .
C13_2 C 0.4151(9) 0.3350(9) 0.5585(7) 0.027(4) Uani 1 1 d . U . . .
H13_2 H 0.452632 0.301847 0.581940 0.032 Uiso 1 1 calc R U . . .
C14_2 C 0.5316(9) 0.3894(10) 0.5128(9) 0.030(4) Uani 1 1 d . U . . .
H14_2 H 0.534158 0.347731 0.550946 0.036 Uiso 1 1 calc R U . . .
C15_2 C 0.7033(9) 0.4121(8) 0.5018(9) 0.026(4) Uani 1 1 d . U . . .
H15_2 H 0.712921 0.444663 0.459519 0.031 Uiso 1 1 calc R U . . .
N6_2 N 0.7403(8) 0.3779(8) 0.5516(7) 0.0278(15) Uani 1 1 d . U . . .
C1_3 C 0.4625(9) 0.1328(9) 0.6902(8) 0.031(4) Uani 1 1 d . U . . .
H1_3 H 0.467136 0.128639 0.731739 0.037 Uiso 1 1 calc R U . . .
C2_3 C 0.5015(11) 0.0979(10) 0.6554(9) 0.040(5) Uani 1 1 d . U . . .
H2_3 H 0.540646 0.060855 0.671160 0.048 Uiso 1 1 calc R U . . .
N1_3 N 0.4815(8) 0.1190(7) 0.5979(6) 0.026(3) Uani 1 1 d . U . . .
C3_3 C 0.5156(11) 0.0949(10) 0.5471(8) 0.033(5) Uani 1 1 d . U . . .
C4_3 C 0.4821(11) 0.1072(10) 0.4964(9) 0.036(5) Uani 1 1 d . U . . .
H4_3 H 0.435141 0.130057 0.495246 0.043 Uiso 1 1 calc R U . . .
C5_3 C 0.5143(9) 0.0875(9) 0.4488(8) 0.025(4) Uani 1 1 d . U . . .
N2_3 N 0.4759(9) 0.0991(8) 0.3981(7) 0.036(4) Uani 1 1 d . U . . .
C6_3 C 0.4084(11) 0.1122(9) 0.3985(9) 0.033(4) Uani 1 1 d . U . . .
H6_3 H 0.375199 0.110211 0.433903 0.040 Uiso 1 1 calc R U . . .
C7_3 C 0.3999(10) 0.1283(10) 0.3387(9) 0.038(5) Uani 1 1 d . U . . .
H7_3 H 0.357057 0.141131 0.323442 0.046 Uiso 1 1 calc R U . . .
N3_3 N 0.4584(8) 0.1248(8) 0.3004(8) 0.035(4) Uani 1 1 d . U . . .
C8_3 C 0.5054(9) 0.1045(9) 0.3386(7) 0.025(4) Uani 1 1 d . U . . .
H8_3 H 0.552477 0.095028 0.326669 0.030 Uiso 1 1 calc R U . . .
C9_3 C 0.5779(10) 0.0541(10) 0.4498(9) 0.034(5) Uani 1 1 d . U . . .
H9_3 H 0.599254 0.036223 0.418204 0.040 Uiso 1 1 calc R U . . .
C10_3 C 0.6165(9) 0.0442(8) 0.5004(7) 0.024(4) Uani 1 1 d . U . . .
N4_3 N 0.6859(8) 0.0130(8) 0.4994(7) 0.035(4) Uani 1 1 d . U . . .
C11_3 C 0.7231(10) -0.0213(10) 0.5480(9) 0.042(5) Uani 1 1 d . U . . .
H11_3 H 0.708469 -0.030774 0.592306 0.050 Uiso 1 1 calc R U . . .
C12_3 C 0.7887(11) -0.0417(11) 0.5227(10) 0.049(5) Uani 1 1 d . U . . .
H12_3 H 0.825883 -0.071728 0.547996 0.058 Uiso 1 1 calc R U . . .
N5_3 N 0.7922(9) -0.0139(9) 0.4598(8) 0.043(4) Uani 1 1 d . U . . .
C13_3 C 0.7308(10) 0.0155(10) 0.4460(9) 0.037(5) Uani 1 1 d . U . . .
H13_3 H 0.717404 0.036963 0.403023 0.044 Uiso 1 1 calc R U . . .
C14_3 C 0.5841(9) 0.0672(9) 0.5467(9) 0.029(4) Uani 1 1 d . U . . .
H14_3 H 0.608346 0.064251 0.578194 0.035 Uiso 1 1 calc R U . . .
C15_3 C 0.4240(10) 0.1740(10) 0.5930(9) 0.035(5) Uani 1 1 d . U . . .
H15_3 H 0.399087 0.202673 0.555864 0.042 Uiso 1 1 calc R U . . .
N6_3 N 0.4112(8) 0.1788(7) 0.6454(6) 0.024(3) Uani 1 1 d . U . . .
C1_4 C 0.8783(11) 0.4541(10) 0.4009(10) 0.040(5) Uani 1 1 d . U . . .
H1_4 H 0.887550 0.492343 0.400743 0.048 Uiso 1 1 calc R U . . .
C2_4 C 0.8886(10) 0.4404(10) 0.3487(9) 0.037(5) Uani 1 1 d . U . . .
H2_4 H 0.901791 0.467640 0.305251 0.045 Uiso 1 1 calc R U . . .
N1_4 N 0.8752(11) 0.3748(10) 0.3740(10) 0.059(5) Uani 1 1 d . U . . .
C3_4 C 0.8763(13) 0.3372(12) 0.3393(11) 0.052(6) Uani 1 1 d . U . . .
C4_4 C 0.8919(11) 0.2609(10) 0.3766(10) 0.044(5) Uani 1 1 d . U . . .
H4_4 H 0.904067 0.239121 0.420069 0.053 Uiso 1 1 calc R U . . .
C5_4 C 0.8878(10) 0.2230(10) 0.3454(9) 0.037(4) Uani 1 1 d . U . . .
N2_4 N 0.8986(8) 0.1538(7) 0.3774(7) 0.034(4) Uani 1 1 d . U . . .
C6_4 C 0.9164(12) 0.1125(11) 0.4396(10) 0.062(6) Uani 1 1 d . U . . .
H6_4 H 0.928215 0.125736 0.468255 0.074 Uiso 1 1 calc R U . . .
C7_4 C 0.9137(14) 0.0509(13) 0.4516(12) 0.074(7) Uani 1 1 d . U . . .
H7_4 H 0.924819 0.011784 0.491481 0.089 Uiso 1 1 calc R U . . .
N3_4 N 0.8929(8) 0.0485(7) 0.4002(7) 0.032(3) Uani 1 1 d . U . . .
C8_4 C 0.8821(11) 0.1094(9) 0.3584(9) 0.040(5) Uani 1 1 d . U . . .
H8_4 H 0.864652 0.124681 0.318153 0.048 Uiso 1 1 calc R U . . .
C9_4 C 0.8787(13) 0.2545(13) 0.2785(11) 0.057(6) Uani 1 1 d . U . . .
H9_4 H 0.882268 0.226906 0.256385 0.069 Uiso 1 1 calc R U . . .
C10_4 C 0.8626(11) 0.3354(11) 0.2406(9) 0.043(5) Uani 1 1 d . U . . .
N4_4 N 0.8522(11) 0.3673(11) 0.1774(9) 0.061(5) Uani 1 1 d . U . . .
C11_4 C 0.8735(13) 0.4181(11) 0.1347(12) 0.067(6) Uani 1 1 d . U . . .
H11_4 H 0.897488 0.442452 0.141777 0.080 Uiso 1 1 calc R U . . .
C12_4 C 0.8545(12) 0.4307(10) 0.0759(10) 0.058(5) Uani 1 1 d . U . . .
H12_4 H 0.862800 0.466252 0.035125 0.070 Uiso 1 1 calc R U . . .
N5_4 N 0.8233(10) 0.3857(10) 0.0855(9) 0.053(5) Uani 1 1 d . U . . .
C13_4 C 0.8265(10) 0.3439(10) 0.1451(8) 0.033(4) Uani 1 1 d . U . . .
H13_4 H 0.813024 0.302570 0.164424 0.040 Uiso 1 1 calc R U . . .
C14_4 C 0.8629(11) 0.3670(11) 0.2801(10) 0.045(5) Uani 1 1 d . U . . .
H14_4 H 0.851914 0.416040 0.260654 0.055 Uiso 1 1 calc R U . . .
C15_4 C 0.8486(11) 0.3566(12) 0.4435(10) 0.045(5) Uani 1 1 d . U . . .
H15_4 H 0.832401 0.318014 0.472750 0.054 Uiso 1 1 calc R U . . .
N6_4 N 0.8530(10) 0.4072(10) 0.4539(9) 0.048(5) Uani 1 1 d . U . . .
C1_5 C 0.3237(10) 0.6551(9) 0.1870(8) 0.032(4) Uani 1 1 d . U . . .
H1_5 H 0.280263 0.678826 0.199420 0.038 Uiso 1 1 calc R U . . .
C2_5 C 0.3375(9) 0.5982(10) 0.1713(8) 0.034(4) Uani 1 1 d . U . . .
H2_5 H 0.306159 0.577190 0.170226 0.041 Uiso 1 1 calc R U . . .
N1_5 N 0.4059(8) 0.5800(8) 0.1581(7) 0.032(4) Uani 1 1 d . U . . .
C3_5 C 0.4452(9) 0.5247(9) 0.1383(9) 0.030(4) Uani 1 1 d . U . . .
C4_5 C 0.4165(10) 0.4721(9) 0.1602(9) 0.036(5) Uani 1 1 d . U . . .
H4_5 H 0.376064 0.471239 0.187850 0.043 Uiso 1 1 calc R U . . .
C5_5 C 0.4517(9) 0.4175(7) 0.1387(7) 0.024(4) Uani 1 1 d . U . . .
N2_5 N 0.4268(8) 0.3618(8) 0.1569(6) 0.029(3) Uani 1 1 d . U . . .
C6_5 C 0.3637(11) 0.3573(11) 0.1693(10) 0.049(5) Uani 1 1 d . U . . .
H6_5 H 0.323659 0.394332 0.164007 0.059 Uiso 1 1 calc R U . . .
C7_5 C 0.3679(10) 0.2904(10) 0.1908(9) 0.039(5) Uani 1 1 d . U . . .
H7_5 H 0.330388 0.271771 0.207955 0.047 Uiso 1 1 calc R U . . .
N3_5 N 0.4293(8) 0.2542(8) 0.1854(6) 0.029(3) Uani 1 1 d . U . . .
C8_5 C 0.4712(10) 0.2925(9) 0.1708(8) 0.030(4) Uani 1 1 d . U . . .
H8_5 H 0.519055 0.277788 0.169831 0.036 Uiso 1 1 calc R U . . .
C9_5 C 0.5114(9) 0.4206(9) 0.0973(8) 0.028(4) Uani 1 1 d . U . . .
H9_5 H 0.533569 0.386076 0.081378 0.034 Uiso 1 1 calc R U . . .
C10_5 C 0.5375(9) 0.4771(9) 0.0801(7) 0.028(4) Uani 1 1 d . U . . .
N4_5 N 0.6035(8) 0.4741(8) 0.0463(7) 0.035(4) Uani 1 1 d . U . . .
C11_5 C 0.6309(9) 0.5274(9) 0.0075(9) 0.040(5) Uani 1 1 d . U . . .
H11_5 H 0.607925 0.575079 -0.005346 0.048 Uiso 1 1 calc R U . . .
C12_5 C 0.6928(11) 0.5025(11) -0.0090(9) 0.043(5) Uani 1 1 d . U . . .
H12_5 H 0.723983 0.528244 -0.034716 0.052 Uiso 1 1 calc R U . . .
N5_5 N 0.7052(9) 0.4344(8) 0.0166(8) 0.043(4) Uani 1 1 d . U . . .
C13_5 C 0.6437(11) 0.4210(9) 0.0502(9) 0.038(5) Uani 1 1 d . U . . .
H13_5 H 0.635813 0.376721 0.072193 0.046 Uiso 1 1 calc R U . . .
C14_5 C 0.5027(9) 0.5294(10) 0.1002(9) 0.034(4) Uani 1 1 d . U . . .
H14_5 H 0.519289 0.568010 0.087237 0.040 Uiso 1 1 calc R U . . .
C15_5 C 0.4320(9) 0.6255(9) 0.1630(8) 0.029(4) Uani 1 1 d . U . . .
H15_5 H 0.478184 0.624746 0.154368 0.035 Uiso 1 1 calc R U . . .
N6_5 N 0.3827(8) 0.6712(7) 0.1817(7) 0.034(4) Uani 1 1 d . U . . .
N1_6 N 0.2373(6) 0.3201(6) 0.6720(5) 0.027(3) Uani 1 1 d D U . . .
H1A_6 H 0.244425 0.351043 0.682831 0.033 Uiso 1 1 calc R U . . .
H1B_6 H 0.215173 0.343721 0.635157 0.033 Uiso 1 1 calc R U . . .
C1_6 C 0.1967(6) 0.2774(7) 0.7257(6) 0.041(4) Uani 1 1 d D U . . .
H1_6 H 0.180820 0.251714 0.709010 0.049 Uiso 1 1 calc R U . . .
C2_6 C 0.1342(7) 0.3220(8) 0.7511(7) 0.043(4) Uani 1 1 d D U . . .
H2A_6 H 0.102633 0.351883 0.716627 0.052 Uiso 1 1 calc R U . . .
H2B_6 H 0.148296 0.352146 0.763039 0.052 Uiso 1 1 calc R U . . .
C3_6 C 0.0986(8) 0.2739(10) 0.8115(8) 0.066(5) Uani 1 1 d D U . . .
H3A_6 H 0.060422 0.302235 0.829542 0.079 Uiso 1 1 calc R U . . .
H3B_6 H 0.080278 0.247524 0.798203 0.079 Uiso 1 1 calc R U . . .
C4_6 C 0.1466(10) 0.2246(11) 0.8624(8) 0.069(7) Uani 1 1 d D U . . .
H4A_6 H 0.122802 0.195305 0.900869 0.083 Uiso 1 1 calc R U . . .
H4B_6 H 0.164873 0.250629 0.876101 0.083 Uiso 1 1 calc R U . . .
C5_6 C 0.2050(10) 0.1786(10) 0.8346(9) 0.062(7) Uani 1 1 d D U . . .
H5A_6 H 0.236115 0.144203 0.868483 0.075 Uiso 1 1 calc R U . . .
H5B_6 H 0.186878 0.153496 0.819633 0.075 Uiso 1 1 calc R U . . .
C6_6 C 0.2429(7) 0.2264(8) 0.7770(6) 0.049(5) Uani 1 1 d D U . . .
H6_6 H 0.260310 0.251664 0.792894 0.059 Uiso 1 1 calc R U . . .
N2_6 N 0.3001(7) 0.1869(7) 0.7472(7) 0.035(4) Uani 1 1 d D U . . .
H2C_6 H 0.287873 0.153964 0.743626 0.042 Uiso 1 1 calc R U . . .
H2D_6 H 0.335639 0.165685 0.772196 0.042 Uiso 1 1 calc R U . . .
N1_7 N 0.4154(8) 0.8158(7) 0.2152(7) 0.041(4) Uani 1 1 d D U . . .
H1A_7 H 0.397549 0.814898 0.254993 0.049 Uiso 1 1 calc R U . . .
H1B_7 H 0.460383 0.810967 0.212023 0.049 Uiso 1 1 calc R U . . .
C1_7 C 0.3817(7) 0.8826(6) 0.1628(6) 0.033(3) Uani 1 1 d D U . . .
H1_7 H 0.406734 0.884493 0.120363 0.040 Uiso 1 1 calc R U . . .
C2_7 C 0.3828(11) 0.9455(8) 0.1709(10) 0.062(6) Uani 1 1 d D U . . .
H2A_7 H 0.429962 0.947279 0.165127 0.074 Uiso 1 1 calc R U . . .
H2B_7 H 0.364318 0.941296 0.215211 0.074 Uiso 1 1 calc R U . . .
C3_7 C 0.3409(9) 1.0124(8) 0.1207(10) 0.065(5) Uani 1 1 d D U . . .
H3A_7 H 0.335718 1.051538 0.131496 0.078 Uiso 1 1 calc R U . . .
H3B_7 H 0.365166 1.021909 0.077164 0.078 Uiso 1 1 calc R U . . .
C4_7 C 0.2723(9) 1.0075(8) 0.1193(10) 0.060(5) Uani 1 1 d D U . . .
H4A_7 H 0.248491 1.049950 0.084111 0.073 Uiso 1 1 calc R U . . .
H4B_7 H 0.245686 1.004778 0.160903 0.073 Uiso 1 1 calc R U . . .
C5_7 C 0.2761(12) 0.9449(8) 0.1086(11) 0.069(7) Uani 1 1 d D U . . .
H5A_7 H 0.300183 0.948503 0.065891 0.083 Uiso 1 1 calc R U . . .
H5B_7 H 0.230026 0.942924 0.108926 0.083 Uiso 1 1 calc R U . . .
C6_7 C 0.3137(7) 0.8788(7) 0.1630(7) 0.045(4) Uani 1 1 d D U . . .
H6_7 H 0.288466 0.876061 0.205615 0.054 Uiso 1 1 calc R U . . .
N2_7 N 0.3196(8) 0.8139(6) 0.1561(7) 0.033(4) Uani 1 1 d D U . . .
H2C_7 H 0.325679 0.821889 0.113410 0.039 Uiso 1 1 calc R U . . .
H2D_7 H 0.281235 0.800435 0.173497 0.039 Uiso 1 1 calc R U . . .
N1_8 N 0.9050(8) 0.4397(9) 0.5411(6) 0.047(4) Uani 1 1 d D U . . .
H1A_8 H 0.944868 0.408957 0.536917 0.056 Uiso 1 1 calc R U . . .
H1B_8 H 0.902935 0.480850 0.506106 0.056 Uiso 1 1 calc R U . . .
C1_8 C 0.9002(7) 0.4483(7) 0.6019(6) 0.034(3) Uani 1 1 d D U . . .
H1_8 H 0.865956 0.493210 0.597238 0.041 Uiso 1 1 calc R U . . .
C2_8 C 0.9673(8) 0.4516(9) 0.6127(7) 0.041(4) Uani 1 1 d D U . . .
H2A_8 H 0.979833 0.492084 0.576731 0.049 Uiso 1 1 calc R U . . .
H2B_8 H 1.003304 0.409331 0.613956 0.049 Uiso 1 1 calc R U . . .
C3_8 C 0.9593(9) 0.4574(9) 0.6772(7) 0.048(4) Uani 1 1 d D U . . .
H3A_8 H 1.003649 0.455386 0.686386 0.057 Uiso 1 1 calc R U . . .
H3B_8 H 0.928087 0.503094 0.672828 0.057 Uiso 1 1 calc R U . . .
C4_8 C 0.9332(10) 0.4020(10) 0.7337(8) 0.059(6) Uani 1 1 d D U . . .
H4A_8 H 0.927912 0.409558 0.773480 0.071 Uiso 1 1 calc R U . . .
H4B_8 H 0.965711 0.356233 0.740818 0.071 Uiso 1 1 calc R U . . .
C5_8 C 0.8639(9) 0.4035(12) 0.7199(8) 0.058(6) Uani 1 1 d D U . . .
H5A_8 H 0.846730 0.366460 0.756478 0.070 Uiso 1 1 calc R U . . .
H5B_8 H 0.830534 0.448583 0.714267 0.070 Uiso 1 1 calc R U . . .
C6_8 C 0.8754(7) 0.3924(7) 0.6569(6) 0.038(4) Uani 1 1 d D U . . .
H6_8 H 0.911301 0.347924 0.663720 0.046 Uiso 1 1 calc R U . . .
N2_8 N 0.8141(7) 0.3871(8) 0.6400(7) 0.039(4) Uani 1 1 d D U . . .
H2C_8 H 0.776992 0.418980 0.647191 0.047 Uiso 1 1 calc R U . . .
H2D_8 H 0.808360 0.344352 0.665287 0.047 Uiso 1 1 calc R U . . .
N1_9 N 0.5072(9) 0.0563(7) 0.2102(5) 0.038(4) Uani 1 1 d D U . . .
H1A_9 H 0.550404 0.039512 0.221365 0.046 Uiso 1 1 calc R U . . .
H1B_9 H 0.482595 0.028572 0.241283 0.046 Uiso 1 1 calc R U . . .
C1_9 C 0.5051(8) 0.0579(7) 0.1452(6) 0.038(4) Uani 1 1 d D U . . .
H1_9 H 0.457530 0.062606 0.140683 0.046 Uiso 1 1 calc R U . . .
C2_9 C 0.5501(11) -0.0079(8) 0.1375(7) 0.046(5) Uani 1 1 d D U . . .
H2A_9 H 0.597626 -0.013919 0.141619 0.055 Uiso 1 1 calc R U . . .
H2B_9 H 0.536614 -0.048621 0.172162 0.055 Uiso 1 1 calc R U . . .
C3_9 C 0.5436(11) -0.0031(8) 0.0718(7) 0.051(5) Uani 1 1 d D U . . .
H3A_9 H 0.574278 -0.044934 0.066585 0.061 Uiso 1 1 calc R U . . .
H3B_9 H 0.496874 -0.001366 0.069405 0.061 Uiso 1 1 calc R U . . .
C4_9 C 0.5604(9) 0.0597(7) 0.0181(7) 0.044(4) Uani 1 1 d D U . . .
H4A_9 H 0.553700 0.062502 -0.024020 0.053 Uiso 1 1 calc R U . . .
H4B_9 H 0.608353 0.055851 0.017981 0.053 Uiso 1 1 calc R U . . .
C5_9 C 0.5161(11) 0.1253(8) 0.0260(7) 0.046(5) Uani 1 1 d D U . . .
H5A_9 H 0.468376 0.131827 0.021954 0.055 Uiso 1 1 calc R U . . .
H5B_9 H 0.529879 0.165932 -0.008345 0.055 Uiso 1 1 calc R U . . .
C6_9 C 0.5237(8) 0.1187(6) 0.0930(6) 0.040(4) Uani 1 1 d D U . . .
H6_9 H 0.571944 0.113502 0.095589 0.048 Uiso 1 1 calc R U . . .
N2_9 N 0.4803(9) 0.1816(7) 0.1042(7) 0.045(4) Uani 1 1 d D U . . .
H2C_9 H 0.439571 0.196580 0.088124 0.053 Uiso 1 1 calc R U . . .
H2D_9 H 0.500564 0.216330 0.083986 0.053 Uiso 1 1 calc R U . . .
N1_10 N 0.8470(8) -0.1069(8) 0.3943(7) 0.050(4) Uani 1 1 d D U . . .
H1A_10 H 0.860389 -0.146275 0.430347 0.060 Uiso 1 1 calc R U . . .
H1B_10 H 0.801603 -0.096731 0.393690 0.060 Uiso 1 1 calc R U . . .
C1_10 C 0.8819(7) -0.1171(7) 0.3353(7) 0.044(4) Uani 1 1 d D U . . .
H1_10 H 0.856525 -0.079647 0.297401 0.053 Uiso 1 1 calc R U . . .
C2_10 C 0.8802(10) -0.1854(8) 0.3402(8) 0.050(5) Uani 1 1 d D U . . .
H2A_10 H 0.832910 -0.185779 0.343592 0.060 Uiso 1 1 calc R U . . .
H2B_10 H 0.901412 -0.223507 0.379580 0.060 Uiso 1 1 calc R U . . .
C3_10 C 0.9181(11) -0.1960(11) 0.2803(10) 0.083(6) Uani 1 1 d D U . . .
H3A_10 H 0.922073 -0.243314 0.286276 0.100 Uiso 1 1 calc R U . . .
H3B_10 H 0.891811 -0.162941 0.242282 0.100 Uiso 1 1 calc R U . . .
C4_10 C 0.9867(10) -0.1862(10) 0.2670(11) 0.071(6) Uani 1 1 d D U . . .
H4A_10 H 1.007538 -0.190683 0.226063 0.085 Uiso 1 1 calc R U . . .
H4B_10 H 1.014738 -0.223485 0.302315 0.085 Uiso 1 1 calc R U . . .
C5_10 C 0.9873(11) -0.1150(10) 0.2613(9) 0.074(6) Uani 1 1 d D U . . .
H5A_10 H 0.964051 -0.076796 0.223125 0.089 Uiso 1 1 calc R U . . .
H5B_10 H 1.034116 -0.112925 0.256896 0.089 Uiso 1 1 calc R U . . .
C6_10 C 0.9492(7) -0.1093(7) 0.3254(7) 0.040(4) Uani 1 1 d D U . . .
H6_10 H 0.975240 -0.147128 0.362667 0.048 Uiso 1 1 calc R U . . .
N2_10 N 0.9426(8) -0.0402(7) 0.3258(8) 0.042(4) Uani 1 1 d D U . . .
H2C_10 H 0.930954 -0.005060 0.286518 0.051 Uiso 1 1 calc R U . . .
H2D_10 H 0.982541 -0.039858 0.333880 0.051 Uiso 1 1 calc R U . . .
N1_11 N 0.7824(7) 0.3435(8) -0.0494(7) 0.047(4) Uani 1 1 d D U . . .
H1A_11 H 0.751543 0.318852 -0.032919 0.057 Uiso 1 1 calc R U . . .
H1B_11 H 0.765110 0.383344 -0.083578 0.057 Uiso 1 1 calc R U . . .
C1_11 C 0.8473(8) 0.3017(8) -0.0727(7) 0.066(6) Uani 1 1 d D U . . .
H1_11 H 0.873814 0.333902 -0.104784 0.079 Uiso 1 1 calc R U . . .
C2_11 C 0.8334(9) 0.2627(10) -0.1048(9) 0.056(6) Uani 1 1 d D U . . .
H2A_11 H 0.808481 0.295447 -0.143807 0.068 Uiso 1 1 calc R U . . .
H2B_11 H 0.805963 0.231476 -0.074374 0.068 Uiso 1 1 calc R U . . .
C3_11 C 0.9014(10) 0.2213(11) -0.1236(9) 0.078(7) Uani 1 1 d D U . . .
H3A_11 H 0.894365 0.193213 -0.142751 0.094 Uiso 1 1 calc R U . . .
H3B_11 H 0.926448 0.253550 -0.156946 0.094 Uiso 1 1 calc R U . . .
C4_11 C 0.9430(10) 0.1743(10) -0.0660(9) 0.077(6) Uani 1 1 d D U . . .
H4A_11 H 0.986791 0.148572 -0.080382 0.092 Uiso 1 1 calc R U . . .
H4B_11 H 0.919249 0.140202 -0.033771 0.092 Uiso 1 1 calc R U . . .
C5_11 C 0.9555(9) 0.2141(11) -0.0340(11) 0.073(7) Uani 1 1 d D U . . .
H5A_11 H 0.982007 0.246256 -0.064554 0.088 Uiso 1 1 calc R U . . .
H5B_11 H 0.980689 0.181994 0.004913 0.088 Uiso 1 1 calc R U . . .
C6_11 C 0.8861(7) 0.2542(7) -0.0151(6) 0.037(4) Uani 1 1 d D U . . .
H6_11 H 0.860737 0.220079 0.015095 0.044 Uiso 1 1 calc R U . . .
N2_11 N 0.8903(9) 0.2944(9) 0.0185(8) 0.060(5) Uani 1 1 d D U . . .
H2C_11 H 0.923147 0.316233 -0.002131 0.072 Uiso 1 1 calc R U . . .
H2D_11 H 0.900735 0.265765 0.060063 0.072 Uiso 1 1 calc R U . . .
N1_12 N 0.6681(11) 0.9529(10) 0.3030(10) 0.058(5) Uani 1 1 d . U . . .
O1_12 O 0.6486(11) 0.9692(10) 0.2462(8) 0.086(6) Uani 1 1 d . U . . .
O2_12 O 0.7159(13) 0.9140(13) 0.3216(11) 0.138(9) Uani 1 1 d . U . . .
O3_12 O 0.6242(12) 0.9763(9) 0.3403(9) 0.093(7) Uani 1 1 d . U . . .
N1_13 N 0.2627(8) 0.4659(9) 0.6766(8) 0.041(4) Uani 1 1 d . U . . .
O1_13 O 0.2851(8) 0.4528(7) 0.6253(6) 0.044(4) Uani 1 1 d . U . . .
O2_13 O 0.2612(9) 0.5197(9) 0.6772(8) 0.063(4) Uani 1 1 d . U . . .
O3_13 O 0.2421(8) 0.4195(8) 0.7275(7) 0.059(4) Uani 1 1 d . U . . .
N1_14 N 0.4074(9) 0.7926(9) 0.3762(8) 0.042(4) Uani 1 1 d . U . . .
O1_14 O 0.4129(8) 0.7899(8) 0.4271(6) 0.054(4) Uani 1 1 d . U . . .
O2_14 O 0.4512(8) 0.7507(7) 0.3545(6) 0.046(4) Uani 1 1 d . U . . .
O3_14 O 0.3653(7) 0.8376(7) 0.3371(6) 0.046(3) Uani 1 1 d . U . . .
N1_15 N 0.5930(8) 0.8122(8) 0.1479(8) 0.039(4) Uani 1 1 d . U . . .
O1_15 O 0.6502(9) 0.8107(10) 0.1298(8) 0.083(5) Uani 1 1 d . U . . .
O2_15 O 0.5715(8) 0.8153(7) 0.2021(7) 0.051(4) Uani 1 1 d . U . . .
O3_15 O 0.5528(10) 0.8077(11) 0.1178(7) 0.094(6) Uani 1 1 d . U . . .
N1_16 N 0.6613(9) 0.4932(9) 0.6679(7) 0.041(4) Uani 1 1 d . U . . .
O1_16 O 0.6641(7) 0.4480(7) 0.6535(6) 0.041(3) Uani 1 1 d . U . . .
O2_16 O 0.7158(7) 0.5109(8) 0.6632(8) 0.056(4) Uani 1 1 d . U . . .
O3_16 O 0.6068(9) 0.5289(9) 0.6909(8) 0.077(5) Uani 1 1 d . U . . .
N1_17 N 0.3357(8) 0.7963(7) 0.8496(7) 0.024(4) Uani 0.5 1 d G U P . .
O1_17 O 0.3749(10) 0.7433(8) 0.8473(9) 0.024(4) Uani 0.5 1 d G U P . .
O2_17 O 0.2793(9) 0.7964(12) 0.8760(15) 0.085(10) Uani 0.5 1 d G U P . .
O3_17 O 0.3532(14) 0.8492(9) 0.8255(14) 0.091(12) Uani 0.5 1 d G U P . .
N_18 N 0.1318(10) 0.3869(11) 0.5406(10) 0.060(5) Uani 1 1 d . U . . .
O1_18 O 0.1480(9) 0.4223(9) 0.5557(9) 0.069(5) Uani 1 1 d . U . . .
O2_18 O 0.1004(11) 0.4073(11) 0.4943(8) 0.101(7) Uani 1 1 d . U . . .
O3_18 O 0.1636(13) 0.3180(10) 0.5756(11) 0.117(8) Uani 1 1 d . U . . .
N1_19 N 0.4198(10) 0.7082(8) 0.9825(8) 0.044(4) Uani 1 1 d . U . . .
O1_19 O 0.3815(12) 0.6708(13) 1.0102(10) 0.103(7) Uani 1 1 d . U . . .
O2_19 O 0.4953(15) 0.6772(11) 0.9745(12) 0.146(10) Uani 1 1 d . U . . .
O3_19 O 0.4057(8) 0.7715(6) 0.9617(6) 0.054(4) Uani 1 1 d . U . . .
N1_20 N 0.1710(9) 0.7896(8) 0.2598(8) 0.053(4) Uani 1 1 d . U . . .
O1_20 O 0.1375(8) 0.7675(7) 0.3185(9) 0.094(6) Uani 1 1 d . U . . .
O2_20 O 0.2161(11) 0.7461(9) 0.2537(8) 0.096(7) Uani 1 1 d . U . . .
O3_20 O 0.1547(9) 0.8525(8) 0.2200(8) 0.092(5) Uani 1 1 d . U . . .
N1_21 N 0.9326(11) 0.1448(10) 0.1747(9) 0.072(5) Uani 1 1 d . U . . .
O1_21 O 0.9564(8) 0.1111(7) 0.2249(7) 0.076(4) Uani 1 1 d . U . . .
O2_21 O 0.9439(10) 0.2057(11) 0.1507(8) 0.109(6) Uani 1 1 d . U . . .
O3_21 O 0.9156(10) 0.1365(9) 0.1374(10) 0.105(6) Uani 1 1 d . U . . .
N1_22 N 0.4317(15) 0.2809(11) 0.4014(12) 0.104(8) Uani 1 1 d . U . . .
O1_22 O 0.4301(11) 0.3017(9) 0.3257(6) 0.112(7) Uani 1 1 d . U . . .
O2_22 O 0.3819(12) 0.2665(9) 0.4412(9) 0.109(7) Uani 1 1 d . U . . .
O3_22 O 0.5020(16) 0.2875(14) 0.4109(13) 0.171(11) Uani 1 1 d . U . . .
N1_23 N 0.7309(10) 0.2400(10) 0.4651(8) 0.067(5) Uani 1 1 d . U . . .
O1_23 O 0.7656(9) 0.2454(8) 0.4950(7) 0.074(5) Uani 1 1 d . U . . .
O2_23 O 0.6875(12) 0.3029(10) 0.4112(10) 0.120(7) Uani 1 1 d . U . . .
O3_23 O 0.7255(11) 0.1637(8) 0.4758(10) 0.114(7) Uani 1 1 d . U . . .
Pd01_24 Pd 0.66684(7) 0.74625(7) 0.33825(6) 0.0284(3) Uani 1 1 d . U . . .
Pd02_24 Pd 0.60114(7) 0.26244(7) 0.79484(6) 0.0275(3) Uani 1 1 d . U . . .
Pd03_24 Pd 0.16715(7) 0.59837(7) 0.45412(6) 0.0281(3) Uani 1 1 d . U . . .
Pd04_24 Pd 0.53769(8) 0.84575(7) 0.79683(6) 0.0353(4) Uani 1 1 d . U . . .
Pd05_24 Pd 0.13045(8) 1.02196(8) 0.61246(8) 0.0414(4) Uani 1 1 d . U . . .
Pd06_24 Pd 0.20989(9) 0.63260(9) 0.98112(7) 0.0451(5) Uani 1 1 d . U . . .
C1_25 C 0.2865(10) 0.6644(11) 0.3976(10) 0.038(5) Uani 1 1 d . U . . .
H1_25 H 0.270430 0.694613 0.356007 0.046 Uiso 1 1 calc R U . . .
C2_25 C 0.3451(10) 0.6565(10) 0.4149(9) 0.035(5) Uani 1 1 d . U . . .
H2_25 H 0.377811 0.679789 0.388234 0.043 Uiso 1 1 calc R U . . .
N1_25 N 0.3508(7) 0.6080(7) 0.4794(6) 0.0215(14) Uani 1 1 d . U . . .
C3_25 C 0.4118(9) 0.5793(9) 0.5124(8) 0.0247(16) Uani 1 1 d . U . . .
C4_25 C 0.4130(9) 0.5263(9) 0.5651(8) 0.026(4) Uani 1 1 d . U . . .
H4_25 H 0.374282 0.509589 0.581490 0.031 Uiso 1 1 calc R U . . .
C5_25 C 0.4714(9) 0.4914(8) 0.6002(8) 0.0228(16) Uani 1 1 d . U . . .
N2_25 N 0.4796(7) 0.4292(6) 0.6605(6) 0.020(3) Uani 1 1 d . U . . .
C6_25 C 0.5306(9) 0.3997(8) 0.6941(8) 0.024(4) Uani 1 1 d . U . . .
H6_25 H 0.567053 0.418190 0.687031 0.029 Uiso 1 1 calc R U . . .
C7_25 C 0.4622(11) 0.3300(11) 0.7323(10) 0.044(5) Uani 1 1 d . U . . .
H7_25 H 0.443433 0.292419 0.758127 0.053 Uiso 1 1 calc R U . . .
N3_25 N 0.5245(8) 0.3374(8) 0.7420(7) 0.032(3) Uani 1 1 d . U . . .
C8_25 C 0.4373(9) 0.3847(8) 0.6818(9) 0.0277(17) Uani 1 1 d . U . . .
H8_25 H 0.398073 0.393361 0.662514 0.033 Uiso 1 1 calc R U . . .
C9_25 C 0.5265(9) 0.5233(8) 0.5731(7) 0.0222(17) Uani 1 1 d . U . . .
H9_25 H 0.567091 0.502704 0.594173 0.027 Uiso 1 1 calc R U . . .
C10_25 C 0.5203(9) 0.5796(9) 0.5203(8) 0.0231(15) Uani 1 1 d . U . . .
N4_25 N 0.5789(7) 0.6053(8) 0.4906(7) 0.027(3) Uani 1 1 d . U . . .
C11_25 C 0.6422(9) 0.5755(10) 0.5049(8) 0.036(5) Uani 1 1 d . U . . .
H11_25 H 0.658426 0.531734 0.539211 0.043 Uiso 1 1 calc R U . . .
C12_25 C 0.6781(10) 0.6150(10) 0.4654(9) 0.038(5) Uani 1 1 d . U . . .
H12_25 H 0.724984 0.606316 0.467215 0.046 Uiso 1 1 calc R U . . .
N5_25 N 0.6386(7) 0.6724(8) 0.4194(6) 0.031(4) Uani 1 1 d . U . . .
C13_25 C 0.5789(9) 0.6657(9) 0.4342(8) 0.025(4) Uani 1 1 d . U . . .
H13_25 H 0.540709 0.696835 0.410808 0.030 Uiso 1 1 calc R U . . .
C14_25 C 0.4627(8) 0.6092(8) 0.4860(7) 0.020(4) Uani 1 1 d . U . . .
H14_25 H 0.459556 0.648815 0.445779 0.023 Uiso 1 1 calc R U . . .
C15_25 C 0.2965(10) 0.5892(10) 0.4929(9) 0.035(5) Uani 1 1 d . U . . .
H15_25 H 0.289359 0.552695 0.533389 0.041 Uiso 1 1 calc R U . . .
N6_25 N 0.2508(8) 0.6211(8) 0.4502(7) 0.0278(15) Uani 1 1 d . U . . .
C1_26 C 0.5390(11) 0.8609(10) 0.3194(9) 0.038(5) Uani 1 1 d . U . . .
H1_26 H 0.537537 0.865007 0.277062 0.045 Uiso 1 1 calc R U . . .
C2_26 C 0.4894(10) 0.9035(9) 0.3446(7) 0.030(4) Uani 1 1 d . U . . .
H2_26 H 0.450223 0.939049 0.326463 0.036 Uiso 1 1 calc R U . . .
N1_26 N 0.5156(8) 0.8775(8) 0.4078(7) 0.030(4) Uani 1 1 d . U . . .
C3_26 C 0.4837(9) 0.9031(8) 0.4540(8) 0.022(4) Uani 1 1 d . U . . .
C4_26 C 0.5229(9) 0.8950(8) 0.4997(7) 0.019(3) Uani 1 1 d . U . . .
H4_26 H 0.570409 0.875893 0.496603 0.022 Uiso 1 1 calc R U . . .
C5_26 C 0.4911(10) 0.9155(9) 0.5497(8) 0.028(4) Uani 1 1 d . U . . .
N2_26 N 0.5258(8) 0.9002(7) 0.6013(6) 0.026(3) Uani 1 1 d . U . . .
C6_26 C 0.5926(11) 0.8839(11) 0.6017(9) 0.040(5) Uani 1 1 d . U . . .
H6_26 H 0.624060 0.882098 0.565913 0.048 Uiso 1 1 calc R U . . .
C7_26 C 0.6097(9) 0.8696(9) 0.6625(8) 0.028(4) Uani 1 1 d . U . . .
H7_26 H 0.653436 0.858630 0.675185 0.033 Uiso 1 1 calc R U . . .
N3_26 N 0.5502(8) 0.8750(7) 0.6994(6) 0.026(3) Uani 1 1 d . U . . .
C8_26 C 0.5008(11) 0.8884(10) 0.6654(9) 0.042(5) Uani 1 1 d . U . . .
H8_26 H 0.455366 0.889735 0.682063 0.051 Uiso 1 1 calc R U . . .
C9_26 C 0.4173(10) 0.9462(9) 0.5526(8) 0.030(4) Uani 1 1 d . U . . .
H9_26 H 0.394899 0.961112 0.585942 0.036 Uiso 1 1 calc R U . . .
C10_26 C 0.3847(10) 0.9522(10) 0.5102(8) 0.034(4) Uani 1 1 d . U . . .
N4_26 N 0.3145(9) 0.9833(9) 0.5094(8) 0.040(4) Uani 1 1 d . U . . .
C11_26 C 0.2745(12) 1.0326(12) 0.4521(11) 0.057(6) Uani 1 1 d . U . . .
H11_26 H 0.291160 1.047686 0.407708 0.069 Uiso 1 1 calc R U . . .
C12_26 C 0.2139(13) 1.0504(12) 0.4741(11) 0.063(7) Uani 1 1 d . U . . .
H12_26 H 0.176643 1.078921 0.448489 0.076 Uiso 1 1 calc R U . . .
N5_26 N 0.2103(9) 1.0202(9) 0.5451(8) 0.042(4) Uani 1 1 d . U . . .
C13_26 C 0.2754(10) 0.9777(9) 0.5633(9) 0.035(4) Uani 1 1 d . U . . .
H13_26 H 0.288680 0.950189 0.606334 0.042 Uiso 1 1 calc R U . . .
C14_26 C 0.4167(10) 0.9314(9) 0.4559(8) 0.030(4) Uani 1 1 d . U . . .
H14_26 H 0.390794 0.938017 0.423850 0.036 Uiso 1 1 calc R U . . .
C15_26 C 0.5734(9) 0.8291(8) 0.4101(7) 0.022(4) Uani 1 1 d . U . . .
H15_26 H 0.601163 0.807258 0.445219 0.026 Uiso 1 1 calc R U . . .
N6_26 N 0.5894(8) 0.8132(8) 0.3569(7) 0.031(4) Uani 1 1 d . U . . .
C1_27 C 0.1181(11) 0.5411(13) 0.6014(10) 0.050(6) Uani 1 1 d . U . . .
H1_27 H 0.110860 0.499726 0.606487 0.060 Uiso 1 1 calc R U . . .
C2_27 C 0.1048(11) 0.5681(11) 0.6464(11) 0.043(5) Uani 1 1 d . U . . .
H2_27 H 0.082662 0.549203 0.688243 0.052 Uiso 1 1 calc R U . . .
N1_27 N 0.1253(7) 0.6211(8) 0.6259(6) 0.027(3) Uani 1 1 d . U . . .
C3_27 C 0.1225(9) 0.6630(10) 0.6595(8) 0.028(4) Uani 1 1 d . U . . .
C4_27 C 0.1114(11) 0.7297(11) 0.6296(10) 0.042(5) Uani 1 1 d . U . . .
H4_27 H 0.104030 0.753212 0.584737 0.051 Uiso 1 1 calc R U . . .
C5_27 C 0.1106(10) 0.7666(10) 0.6654(9) 0.039(5) Uani 1 1 d . U . . .
N2_27 N 0.1013(11) 0.8414(11) 0.6323(9) 0.058(5) Uani 1 1 d . U . . .
C6_27 C 0.0672(17) 0.8848(16) 0.5823(15) 0.102(9) Uani 1 1 d . U . . .
H6_27 H 0.043310 0.872256 0.561570 0.123 Uiso 1 1 calc R U . . .
C7_27 C 0.0698(16) 0.9521(15) 0.5627(14) 0.090(8) Uani 1 1 d . U . . .
H7_27 H 0.052303 0.993082 0.526273 0.107 Uiso 1 1 calc R U . . .
N3_27 N 0.1036(11) 0.9427(11) 0.6093(10) 0.064(6) Uani 1 1 d . U . . .
C8_27 C 0.1205(12) 0.8761(11) 0.6482(10) 0.048(5) Uani 1 1 d . U . . .
H8_27 H 0.145350 0.857260 0.684983 0.057 Uiso 1 1 calc R U . . .
C9_27 C 0.1219(10) 0.7343(9) 0.7291(9) 0.036(4) Uani 1 1 d . U . . .
H9_27 H 0.121564 0.758437 0.753606 0.044 Uiso 1 1 calc R U . . .
C10_27 C 0.1328(12) 0.6714(12) 0.7524(10) 0.047(5) Uani 1 1 d . U . . .
N4_27 N 0.1497(10) 0.6350(10) 0.8237(8) 0.051(5) Uani 1 1 d . U . . .
C11_27 C 0.1506(11) 0.5624(10) 0.8692(9) 0.055(5) Uani 1 1 d . U . . .
H11_27 H 0.138708 0.530739 0.860271 0.067 Uiso 1 1 calc R U . . .
C12_27 C 0.1710(12) 0.5501(11) 0.9245(10) 0.060(6) Uani 1 1 d . U . . .
H12_27 H 0.178346 0.507240 0.961673 0.072 Uiso 1 1 calc R U . . .
N5_27 N 0.1799(11) 0.6127(10) 0.9187(9) 0.054(5) Uani 1 1 d . U . . .
C13_27 C 0.1694(13) 0.6610(14) 0.8554(11) 0.062(7) Uani 1 1 d . U . . .
H13_27 H 0.175335 0.705995 0.837444 0.075 Uiso 1 1 calc R U . . .
C14_27 C 0.1384(10) 0.6242(11) 0.7268(8) 0.037(5) Uani 1 1 d . U . . .
H14_27 H 0.150422 0.575256 0.749566 0.044 Uiso 1 1 calc R U . . .
C15_27 C 0.1456(9) 0.6359(9) 0.5653(8) 0.027(4) Uani 1 1 d . U . . .
H15_27 H 0.159502 0.676309 0.537376 0.032 Uiso 1 1 calc R U . . .
N6_27 N 0.1449(8) 0.5889(7) 0.5461(7) 0.028(3) Uani 1 1 d . U . . .
C1_28 C 0.6810(9) 0.3515(9) 0.8014(8) 0.029(4) Uani 1 1 d . U . . .
H1_28 H 0.722407 0.329074 0.784600 0.035 Uiso 1 1 calc R U . . .
C2_28 C 0.6728(9) 0.4004(9) 0.8199(8) 0.027(4) Uani 1 1 d . U . . .
H2_28 H 0.705881 0.420326 0.819372 0.032 Uiso 1 1 calc R U . . .
N1_28 N 0.6037(8) 0.4167(7) 0.8408(7) 0.030(3) Uani 1 1 d . U . . .
C3_28 C 0.5713(8) 0.4710(9) 0.8610(7) 0.026(4) Uani 1 1 d . U . . .
C4_28 C 0.5934(9) 0.5286(8) 0.8431(8) 0.028(4) Uani 1 1 d . U . . .
H4_28 H 0.635555 0.531371 0.818853 0.034 Uiso 1 1 calc R U . . .
C5_28 C 0.5560(11) 0.5798(11) 0.8597(10) 0.045(5) Uani 1 1 d . U . . .
N2_28 N 0.5824(9) 0.6411(8) 0.8378(8) 0.041(4) Uani 1 1 d . U . . .
C6_28 C 0.6497(11) 0.6400(11) 0.8268(9) 0.048(5) Uani 1 1 d . U . . .
H6_28 H 0.687952 0.601966 0.828665 0.057 Uiso 1 1 calc R U . . .
C7_28 C 0.6489(10) 0.7084(9) 0.8122(9) 0.038(4) Uani 1 1 d . U . . .
H7_28 H 0.686491 0.724867 0.806516 0.045 Uiso 1 1 calc R U . . .
N3_28 N 0.5777(10) 0.7480(9) 0.8077(7) 0.045(4) Uani 1 1 d . U . . .
C8_28 C 0.5440(10) 0.7039(9) 0.8276(8) 0.034(4) Uani 1 1 d . U . . .
H8_28 H 0.496168 0.715481 0.834259 0.041 Uiso 1 1 calc R U . . .
C9_28 C 0.4992(11) 0.5772(10) 0.8989(10) 0.042(5) Uani 1 1 d . U . . .
H9_28 H 0.478083 0.611178 0.915666 0.051 Uiso 1 1 calc R U . . .
C10_28 C 0.4724(10) 0.5250(10) 0.9142(9) 0.040(5) Uani 1 1 d . U . . .
N4_28 N 0.4106(8) 0.5207(7) 0.9528(6) 0.030(3) Uani 1 1 d . U . . .
C11_28 C 0.3886(8) 0.4637(8) 0.9925(8) 0.028(4) Uani 1 1 d . U . . .
H11_28 H 0.413616 0.416575 1.004384 0.034 Uiso 1 1 calc R U . . .
C12_28 C 0.3203(10) 0.4900(10) 1.0123(9) 0.036(4) Uani 1 1 d . U . . .
H12_28 H 0.291280 0.462998 1.041163 0.043 Uiso 1 1 calc R U . . .
N5_28 N 0.3023(10) 0.5642(10) 0.9814(8) 0.055(5) Uani 1 1 d . U . . .
C13_28 C 0.3471(12) 0.5846(13) 0.9456(10) 0.055(6) Uani 1 1 d . U . . .
H13_28 H 0.345081 0.631467 0.917571 0.066 Uiso 1 1 calc R U . . .
C14_28 C 0.5080(9) 0.4679(8) 0.8987(8) 0.024(4) Uani 1 1 d . U . . .
H14_28 H 0.490862 0.429459 0.912500 0.028 Uiso 1 1 calc R U . . .
C15_28 C 0.5769(10) 0.3783(9) 0.8322(8) 0.031(4) Uani 1 1 d . U . . .
H15_28 H 0.530405 0.380515 0.841381 0.037 Uiso 1 1 calc R U . . .
N6_28 N 0.6205(7) 0.3372(7) 0.8101(6) 0.024(3) Uani 1 1 d . U . . .
N1_29 N 0.7484(8) 0.6773(7) 0.3183(6) 0.044(4) Uani 1 1 d D U . . .
H1A_29 H 0.781103 0.663794 0.344819 0.053 Uiso 1 1 calc R U . . .
H1B_29 H 0.736949 0.639200 0.325113 0.053 Uiso 1 1 calc R U . . .
C1_29 C 0.7743(7) 0.7106(6) 0.2483(6) 0.040(4) Uani 1 1 d D U . . .
H1_29 H 0.744900 0.710268 0.220353 0.048 Uiso 1 1 calc R U . . .
C2_29 C 0.8481(7) 0.6734(8) 0.2331(6) 0.039(4) Uani 1 1 d D U . . .
H2A_29 H 0.877560 0.670624 0.262279 0.046 Uiso 1 1 calc R U . . .
H2B_29 H 0.851101 0.625607 0.241107 0.046 Uiso 1 1 calc R U . . .
C3_29 C 0.8722(9) 0.7113(8) 0.1632(7) 0.060(5) Uani 1 1 d D U . . .
H3A_29 H 0.920786 0.689423 0.156308 0.073 Uiso 1 1 calc R U . . .
H3B_29 H 0.847745 0.706885 0.134329 0.073 Uiso 1 1 calc R U . . .
C4_29 C 0.8615(10) 0.7866(9) 0.1452(10) 0.064(6) Uani 1 1 d D U . . .
H4A_29 H 0.872120 0.810060 0.097849 0.077 Uiso 1 1 calc R U . . .
H4B_29 H 0.893089 0.791127 0.167526 0.077 Uiso 1 1 calc R U . . .
C5_29 C 0.7894(9) 0.8229(8) 0.1629(7) 0.046(5) Uani 1 1 d D U . . .
H5A_29 H 0.786947 0.870126 0.156061 0.055 Uiso 1 1 calc R U . . .
H5B_29 H 0.758381 0.827062 0.134205 0.055 Uiso 1 1 calc R U . . .
C6_29 C 0.7672(7) 0.7825(7) 0.2337(7) 0.045(4) Uani 1 1 d D U . . .
H6_29 H 0.796347 0.782841 0.261926 0.053 Uiso 1 1 calc R U . . .
N2_29 N 0.6950(7) 0.8154(8) 0.2507(7) 0.043(4) Uani 1 1 d D U . . .
H2C_29 H 0.668323 0.825022 0.220011 0.051 Uiso 1 1 calc R U . . .
H2D_29 H 0.691264 0.855510 0.253103 0.051 Uiso 1 1 calc R U . . .
N1_30 N 0.5805(7) 0.1848(6) 0.7852(6) 0.027(3) Uani 1 1 d D U . . .
H1A_30 H 0.542991 0.174759 0.810923 0.032 Uiso 1 1 calc R U . . .
H1B_30 H 0.573356 0.198079 0.743320 0.032 Uiso 1 1 calc R U . . .
C1_30 C 0.6399(6) 0.1237(6) 0.8052(6) 0.030(3) Uani 1 1 d D U . . .
H1_30 H 0.676140 0.130452 0.768838 0.036 Uiso 1 1 calc R U . . .
C2_30 C 0.6227(8) 0.0572(6) 0.8203(8) 0.035(4) Uani 1 1 d D U . . .
H2A_30 H 0.583425 0.052590 0.852822 0.042 Uiso 1 1 calc R U . . .
H2B_30 H 0.610236 0.059996 0.780315 0.042 Uiso 1 1 calc R U . . .
C3_30 C 0.6817(8) -0.0054(6) 0.8461(7) 0.044(4) Uani 1 1 d D U . . .
H3A_30 H 0.718735 -0.003740 0.811190 0.053 Uiso 1 1 calc R U . . .
H3B_30 H 0.668057 -0.047616 0.858746 0.053 Uiso 1 1 calc R U . . .
C4_30 C 0.7076(11) -0.0095(8) 0.9047(8) 0.068(6) Uani 1 1 d D U . . .
H4A_30 H 0.747053 -0.050447 0.919403 0.081 Uiso 1 1 calc R U . . .
H4B_30 H 0.671938 -0.014240 0.940888 0.081 Uiso 1 1 calc R U . . .
C5_30 C 0.7281(8) 0.0575(6) 0.8849(9) 0.040(5) Uani 1 1 d D U . . .
H5A_30 H 0.744334 0.056144 0.922442 0.049 Uiso 1 1 calc R U . . .
H5B_30 H 0.764638 0.061975 0.849461 0.049 Uiso 1 1 calc R U . . .
C6_30 C 0.6648(7) 0.1186(6) 0.8622(6) 0.035(4) Uani 1 1 d D U . . .
H6_30 H 0.628458 0.112338 0.898555 0.042 Uiso 1 1 calc R U . . .
N2_30 N 0.6796(8) 0.1853(7) 0.8443(8) 0.048(5) Uani 1 1 d D U . . .
H2C_30 H 0.719021 0.187188 0.818915 0.058 Uiso 1 1 calc R U . . .
H2D_30 H 0.683102 0.189440 0.880569 0.058 Uiso 1 1 calc R U . . .
N1_31 N 0.0851(7) 0.5734(7) 0.4526(5) 0.025(3) Uani 1 1 d D U . . .
H1A_31 H 0.091590 0.526872 0.474048 0.030 Uiso 1 1 calc R U . . .
H1B_31 H 0.048366 0.594526 0.472318 0.030 Uiso 1 1 calc R U . . .
C1_31 C 0.0743(6) 0.5971(7) 0.3830(5) 0.031(3) Uani 1 1 d D U . . .
H1_31 H 0.056436 0.648586 0.363371 0.038 Uiso 1 1 calc R U . . .
C2_31 C 0.0253(8) 0.5663(9) 0.3732(7) 0.040(4) Uani 1 1 d D U . . .
H2A_31 H 0.041760 0.515246 0.394076 0.048 Uiso 1 1 calc R U . . .
H2B_31 H -0.019430 0.580512 0.394834 0.048 Uiso 1 1 calc R U . . .
C3_31 C 0.0179(7) 0.5892(9) 0.3020(7) 0.045(4) Uani 1 1 d D U . . .
H3A_31 H -0.010524 0.564697 0.298034 0.054 Uiso 1 1 calc R U . . .
H3B_31 H -0.004664 0.639464 0.282222 0.054 Uiso 1 1 calc R U . . .
C4_31 C 0.0851(7) 0.5740(9) 0.2673(7) 0.044(4) Uani 1 1 d D U . . .
H4A_31 H 0.079848 0.592243 0.220458 0.053 Uiso 1 1 calc R U . . .
H4B_31 H 0.104963 0.523293 0.283671 0.053 Uiso 1 1 calc R U . . .
C5_31 C 0.1329(8) 0.6059(8) 0.2763(6) 0.029(4) Uani 1 1 d D U . . .
H5A_31 H 0.114570 0.656808 0.258048 0.035 Uiso 1 1 calc R U . . .
H5B_31 H 0.177346 0.594201 0.253098 0.035 Uiso 1 1 calc R U . . .
C6_31 C 0.1408(6) 0.5776(7) 0.3493(6) 0.031(3) Uani 1 1 d D U . . .
H6_31 H 0.158098 0.526003 0.367376 0.037 Uiso 1 1 calc R U . . .
N2_31 N 0.1869(7) 0.6050(8) 0.3630(6) 0.030(4) Uani 1 1 d D U . . .
H2C_31 H 0.182057 0.649956 0.334460 0.037 Uiso 1 1 calc R U . . .
H2D_31 H 0.230300 0.580611 0.357596 0.037 Uiso 1 1 calc R U . . .
N1_32 N 0.4923(9) 0.9430(7) 0.7931(6) 0.044(4) Uani 1 1 d D U . . .
H1A_32 H 0.522995 0.967790 0.777586 0.052 Uiso 1 1 calc R U . . .
H1B_32 H 0.458733 0.965092 0.765727 0.052 Uiso 1 1 calc R U . . .
C1_32 C 0.4639(7) 0.9384(6) 0.8594(6) 0.031(4) Uani 1 1 d D U . . .
H1_32 H 0.422510 0.922422 0.870816 0.037 Uiso 1 1 calc R U . . .
C2_32 C 0.4454(12) 1.0070(8) 0.8654(7) 0.050(6) Uani 1 1 d D U . . .
H2A_32 H 0.405797 1.039455 0.840696 0.060 Uiso 1 1 calc R U . . .
H2B_32 H 0.483480 1.027847 0.846747 0.060 Uiso 1 1 calc R U . . .
C3_32 C 0.4291(10) 0.9953(9) 0.9369(7) 0.054(5) Uani 1 1 d D U . . .
H3A_32 H 0.423814 1.038652 0.940526 0.065 Uiso 1 1 calc R U . . .
H3B_32 H 0.385707 0.983477 0.952679 0.065 Uiso 1 1 calc R U . . .
C4_32 C 0.4823(10) 0.9391(8) 0.9786(7) 0.057(5) Uani 1 1 d D U . . .
H4A_32 H 0.467951 0.932304 1.024283 0.069 Uiso 1 1 calc R U . . .
H4B_32 H 0.524142 0.953789 0.966233 0.069 Uiso 1 1 calc R U . . .
C5_32 C 0.4978(12) 0.8709(8) 0.9742(7) 0.058(6) Uani 1 1 d D U . . .
H5A_32 H 0.457908 0.852700 0.990888 0.070 Uiso 1 1 calc R U . . .
H5B_32 H 0.535751 0.836662 1.000515 0.070 Uiso 1 1 calc R U . . .
C6_32 C 0.5164(8) 0.8837(6) 0.9026(5) 0.038(4) Uani 1 1 d D U . . .
H6_32 H 0.558302 0.899253 0.888673 0.046 Uiso 1 1 calc R U . . .
N2_32 N 0.5317(9) 0.8192(6) 0.8931(6) 0.042(4) Uani 1 1 d D U . . .
H2C_32 H 0.498515 0.797892 0.913768 0.051 Uiso 1 1 calc R U . . .
H2D_32 H 0.571403 0.789574 0.909640 0.051 Uiso 1 1 calc R U . . .
N1_33 N 0.1506(7) 1.0966(8) 0.6240(8) 0.049(4) Uani 1 1 d D U . . .
H1A_33 H 0.183662 1.077954 0.651472 0.058 Uiso 1 1 calc R U . . .
H1B_33 H 0.164279 1.127227 0.585146 0.058 Uiso 1 1 calc R U . . .
C1_33 C 0.0865(8) 1.1317(8) 0.6516(8) 0.057(5) Uani 1 1 d D U . . .
H1_33 H 0.053810 1.158297 0.617235 0.068 Uiso 1 1 calc R U . . .
C2_33 C 0.0959(10) 1.1821(10) 0.6736(11) 0.076(7) Uani 1 1 d D U . . .
H2A_33 H 0.129928 1.157274 0.705954 0.091 Uiso 1 1 calc R U . . .
H2B_33 H 0.112530 1.218831 0.635955 0.091 Uiso 1 1 calc R U . . .
C3_33 C 0.0304(12) 1.2141(11) 0.7029(11) 0.091(7) Uani 1 1 d D U . . .
H3A_33 H 0.038402 1.242661 0.721133 0.109 Uiso 1 1 calc R U . . .
H3B_33 H -0.001232 1.244850 0.668691 0.109 Uiso 1 1 calc R U . . .
C4_33 C -0.0004(14) 1.1605(12) 0.7552(12) 0.107(9) Uani 1 1 d D U . . .
H4A_33 H -0.045440 1.184091 0.769715 0.128 Uiso 1 1 calc R U . . .
H4B_33 H 0.027632 1.135987 0.792628 0.128 Uiso 1 1 calc R U . . .
C5_33 C -0.0084(11) 1.1068(12) 0.7368(13) 0.101(9) Uani 1 1 d D U . . .
H5A_33 H -0.044105 1.128460 0.706455 0.151 Uiso 1 1 calc R U . . .
H5B_33 H -0.021469 1.069000 0.776119 0.151 Uiso 1 1 calc R U . . .
C6_33 C 0.0600(8) 1.0773(8) 0.7041(7) 0.055(5) Uani 1 1 d D U . . .
H6_33 H 0.093542 1.049141 0.737645 0.066 Uiso 1 1 calc R U . . .
N2_33 N 0.0509(9) 1.0310(9) 0.6778(9) 0.059(5) Uani 1 1 d D U . . .
H2C_33 H 0.011541 1.050117 0.658472 0.071 Uiso 1 1 calc R U . . .
H2D_33 H 0.050341 0.988850 0.710383 0.071 Uiso 1 1 calc R U . . .
N1_34 N 0.2319(7) 0.6630(7) 1.0436(6) 0.037(4) Uani 1 1 d D U . . .
H1A_34 H 0.235702 0.628089 1.084132 0.044 Uiso 1 1 calc R U . . .
H1B_34 H 0.271588 0.674339 1.029735 0.044 Uiso 1 1 calc R U . . .
C1_34 C 0.1753(7) 0.7247(8) 1.0448(7) 0.047(4) Uani 1 1 d D U . . .
H1_34 H 0.180344 0.765028 1.003004 0.057 Uiso 1 1 calc R U . . .
C2_34 C 0.1784(9) 0.7428(10) 1.0997(9) 0.051(5) Uani 1 1 d D U . . .
H2A_34 H 0.219286 0.757961 1.091993 0.061 Uiso 1 1 calc R U . . .
H2B_34 H 0.180919 0.701477 1.141438 0.061 Uiso 1 1 calc R U . . .
C3_34 C 0.1153(8) 0.8010(9) 1.1031(8) 0.057(5) Uani 1 1 d D U . . .
H3A_34 H 0.113996 0.806797 1.143128 0.068 Uiso 1 1 calc R U . . .
H3B_34 H 0.118562 0.844848 1.065615 0.068 Uiso 1 1 calc R U . . .
C4_34 C 0.0499(9) 0.7873(10) 1.1028(8) 0.062(5) Uani 1 1 d D U . . .
H4A_34 H 0.011402 0.827638 1.102292 0.074 Uiso 1 1 calc R U . . .
H4B_34 H 0.043534 0.746569 1.142796 0.074 Uiso 1 1 calc R U . . .
C5_34 C 0.0513(9) 0.7742(10) 1.0431(9) 0.060(6) Uani 1 1 d D U . . .
H5A_34 H 0.056160 0.815360 1.002861 0.072 Uiso 1 1 calc R U . . .
H5B_34 H 0.008706 0.765096 1.043468 0.072 Uiso 1 1 calc R U . . .
C6_34 C 0.1120(7) 0.7107(8) 1.0454(6) 0.047(4) Uani 1 1 d D U . . .
H6_34 H 0.106313 0.669867 1.086449 0.056 Uiso 1 1 calc R U . . .
N2_34 N 0.1151(9) 0.6945(10) 0.9891(8) 0.058(5) Uani 1 1 d D U . . .
H2C_34 H 0.106907 0.734003 0.952118 0.070 Uiso 1 1 calc R U . . .
H2D_34 H 0.083773 0.672195 0.996041 0.070 Uiso 1 1 calc R U . . .
N1_35 N 0.3410(13) 0.0457(12) 0.6999(12) 0.073(6) Uani 1 1 d . U . . .
O1_35 O 0.3480(11) 0.0347(9) 0.7550(9) 0.080(6) Uani 1 1 d . U . . .
O2_35 O 0.2759(10) 0.0926(7) 0.6879(9) 0.084(6) Uani 1 1 d . U . . .
O3_35 O 0.3750(12) 0.0207(11) 0.6681(10) 0.117(9) Uani 1 1 d . U . . .
N1_36 N 0.7281(10) 0.5298(12) 0.3170(11) 0.064(6) Uani 1 1 d . U . . .
O1_36 O 0.7125(6) 0.5439(6) 0.3658(6) 0.032(3) Uani 1 1 d . U . . .
O2_36 O 0.7271(9) 0.4722(8) 0.3244(9) 0.067(5) Uani 1 1 d . U . . .
O3_36 O 0.7451(10) 0.5764(11) 0.2654(9) 0.094(6) Uani 1 1 d . U . . .
N1_37 N 0.5822(8) 0.2087(9) 0.6235(8) 0.040(4) Uani 1 1 d . U . . .
O1_37 O 0.5736(8) 0.2158(7) 0.5673(6) 0.046(4) Uani 1 1 d . U . . .
O2_37 O 0.5439(7) 0.2478(7) 0.6476(6) 0.035(3) Uani 1 1 d . U . . .
O3_37 O 0.6356(11) 0.1656(11) 0.6493(9) 0.105(7) Uani 1 1 d . U . . .
N1_38 N 0.4158(10) 0.1722(9) 0.8549(8) 0.045(4) Uani 1 1 d . U . . .
O1_38 O 0.3571(10) 0.1679(9) 0.8840(9) 0.080(5) Uani 1 1 d . U . . .
O2_38 O 0.4289(9) 0.1778(7) 0.8014(6) 0.055(4) Uani 1 1 d . U . . .
O3_38 O 0.4568(8) 0.1700(8) 0.8851(7) 0.063(4) Uani 1 1 d . U . . .
N1_39 N 0.3434(9) 0.5006(9) 0.3211(7) 0.038(4) Uani 1 1 d . U . . .
O1_39 O 0.3368(6) 0.5470(6) 0.3428(6) 0.035(3) Uani 1 1 d . U . . .
O2_39 O 0.2964(10) 0.4893(9) 0.3204(9) 0.083(6) Uani 1 1 d . U . . .
O3_39 O 0.4004(9) 0.4742(7) 0.3074(7) 0.059(4) Uani 1 1 d . U . . .
N1_40 N 0.7544(11) 0.1686(12) 0.2821(9) 0.081(5) Uani 1 1 d . U . . .
O1_40 O 0.7267(11) 0.1952(9) 0.3137(9) 0.130(8) Uani 1 1 d . U . . .
O2_40 O 0.7921(8) 0.1905(7) 0.2339(7) 0.078(4) Uani 1 1 d . U . . .
O3_40 O 0.7564(11) 0.1057(12) 0.2919(10) 0.124(7) Uani 1 1 d . U . . .
N1_41 N 0.8462(10) 0.6255(10) 0.4545(9) 0.054(5) Uani 1 1 d . U . . .
O1_41 O 0.8521(8) 0.5814(10) 0.4330(10) 0.074(5) Uani 1 1 d . U . . .
O2_41 O 0.8730(12) 0.6135(10) 0.5008(9) 0.103(7) Uani 1 1 d . U . . .
O3_41 O 0.8088(12) 0.6859(10) 0.4249(11) 0.104(7) Uani 1 1 d . U . . .
N1_42 N 0.5777(17) 0.3036(15) 0.0110(12) 0.092(8) Uani 1 1 d . U . . .
O1_42 O 0.6243(10) 0.3262(8) -0.0117(7) 0.064(5) Uani 1 1 d . U . . .
O2_42 O 0.5232(7) 0.3211(7) 0.0267(6) 0.043(3) Uani 1 1 d . U . . .
O3_42 O 0.5971(17) 0.2337(15) 0.0190(14) 0.174(12) Uani 1 1 d . U . . .
N1_43 N 0.8203(14) 0.2125(14) 0.7196(13) 0.094(8) Uani 1 1 d . U . . .
O1_43 O 0.853(2) 0.2356(18) 0.6602(18) 0.201(14) Uani 1 1 d . U . . .
O2_43 O 0.7942(10) 0.2478(9) 0.7489(9) 0.079(5) Uani 1 1 d . U . . .
O3_43 O 0.8136(12) 0.1544(9) 0.7465(11) 0.123(7) Uani 1 1 d . U . . .
N1_44 N 0.8049(14) 0.4937(16) -0.1581(14) 0.151(11) Uani 1 1 d D U . . .
O1_44 O 0.7677(7) 0.4718(5) -0.1618(5) 0.048(3) Uani 1 1 d D U . . .
O2_44 O 0.8187(13) 0.5529(12) -0.1969(11) 0.143(8) Uani 1 1 d D U . . .
O3_44 O 0.8379(12) 0.4703(12) -0.1097(12) 0.164(9) Uani 1 1 d D U . . .
N1_45 N -0.0467(14) 0.8088(13) 0.5281(14) 0.046(3) Uani 0.5 1 d . U P . .
O1_45 O -0.0943(11) 0.7941(10) 0.5205(11) 0.046(3) Uani 0.5 1 d . U P . .
O2_45 O -0.0486(11) 0.8631(10) 0.5255(11) 0.046(3) Uani 0.5 1 d . U P . .
O3_45 O 0.0132(14) 0.7686(13) 0.5145(14) 0.078(8) Uani 0.5 1 d . U P . .
N1_46 N 0.5583(6) 0.7178(4) 0.6006(6) 0.071(12) Uani 0.5 1 d G U P . .
O1_46 O 0.5543(7) 0.7201(5) 0.6527(7) 0.143(17) Uani 0.5 1 d G U P . .
O2_46 O 0.5133(6) 0.7059(4) 0.5866(5) 0.046(7) Uani 0.5 1 d G U P . .
O3_46 O 0.6074(6) 0.7275(5) 0.5623(7) 0.071(9) Uani 0.5 1 d G U P . .
N1_47 N 0.1238(5) 0.8832(5) 0.3625(5) 0.059(8) Uani 0.5 1 d G U P . .
O1_47 O 0.0859(6) 0.9332(5) 0.3246(6) 0.043(5) Uani 0.5 1 d G U P . .
O2_47 O 0.1011(5) 0.8463(5) 0.4144(6) 0.177(19) Uani 0.5 1 d G U P . .
O3_47 O 0.1844(5) 0.8699(4) 0.3484(5) 0.100(10) Uani 0.5 1 d G U P . .
N1_48 N 0.6715(8) -0.0768(4) 0.7448(7) 0.041(6) Uani 0.5 1 d G U P . .
O1_48 O 0.6622(8) -0.1261(4) 0.7943(7) 0.107(11) Uani 0.5 1 d G U P . .
O2_48 O 0.6263(7) -0.0233(4) 0.7265(7) 0.048(7) Uani 0.5 1 d G U P . .
O3_48 O 0.7261(8) -0.0811(4) 0.7136(7) 0.090(9) Uani 0.5 1 d G U P . .
N1_49 N 0.2715(5) 0.7634(4) 0.5451(4) 0.035(7) Uani 0.5 1 d G U P . .
O1_49 O 0.2332(5) 0.7526(4) 0.5212(4) 0.041(6) Uani 0.5 1 d G U P . .
O2_49 O 0.2707(5) 0.8224(4) 0.5310(4) 0.084(11) Uani 0.5 1 d G U P . .
O3_49 O 0.3105(5) 0.7151(4) 0.5832(4) 0.104(13) Uani 0.5 1 d G U P . .
C2_50 C 0.6449(13) 0.1407(10) 0.1868(14) 0.083(8) Uani 1 1 d . U . . .
H2A_50 H 0.596309 0.147153 0.189805 0.124 Uiso 1 1 calc R U . . .
H2B_50 H 0.660384 0.118061 0.230480 0.124 Uiso 1 1 calc R U . . .
H2C_50 H 0.668705 0.111812 0.163110 0.124 Uiso 1 1 calc R U . . .
C1_50 C 0.6612(13) 0.2192(13) 0.1465(11) 0.073(6) Uani 1 1 d . U . . .
O1_50 O 0.6239(8) 0.2707(6) 0.1445(7) 0.061(4) Uani 1 1 d . U . . .
C3_50 C 0.7383(10) 0.2143(12) 0.1039(11) 0.068(6) Uani 1 1 d . U . . .
H3A_50 H 0.740429 0.196355 0.072078 0.102 Uiso 1 1 calc R U . . .
H3B_50 H 0.773578 0.183394 0.133821 0.102 Uiso 1 1 calc R U . . .
H3C_50 H 0.745283 0.260524 0.081279 0.102 Uiso 1 1 calc R U . . .
O1_51 O 0.3169(10) 0.1222(10) 0.5350(9) 0.082(6) Uani 1 1 d . U . . .
H1A_51 H 0.317908 0.091996 0.580765 0.099 Uiso 1 1 d R U . . .
H1B_51 H 0.270555 0.137679 0.524799 0.099 Uiso 1 1 d R U . . .
O2_51 O 0.6862(10) 0.8904(9) 0.4612(8) 0.078(5) Uani 1 1 d . U . . .
H2B_51 H 0.703549 0.921031 0.467747 0.093 Uiso 1 1 d R U . . .
H2A_51 H 0.664327 0.917253 0.421067 0.093 Uiso 1 1 d R U . . .
O3_51 O 0.3730(7) 0.0401(6) 0.2604(7) 0.054(4) Uani 1 1 d . U . . .
H3A_51 H 0.357829 0.089513 0.235511 0.065 Uiso 1 1 d R U . . .
H3B_51 H 0.334209 0.025991 0.287159 0.065 Uiso 1 1 d R U . . .
O4_51 O 0.1535(10) 0.4464(10) 0.8228(8) 0.087(6) Uani 1 1 d . U . . .
H4A_51 H 0.180441 0.432593 0.857675 0.104 Uiso 1 1 d R U . . .
H4B_51 H 0.184527 0.444143 0.785882 0.104 Uiso 1 1 d R U . . .
O5_51 O 0.7066(8) 0.1730(8) -0.0363(7) 0.068(4) Uani 1 1 d . U . . .
H5A_51 H 0.730516 0.130081 -0.003773 0.082 Uiso 1 1 d R U . . .
H5B_51 H 0.670772 0.196161 -0.013359 0.082 Uiso 1 1 d R U . . .
O6_51 O 0.3173(11) 0.8395(10) 0.0267(9) 0.109(7) Uani 1 1 d . U . . .
H6A_51 H 0.294880 0.842084 -0.006691 0.130 Uiso 1 1 d R U . . .
H6B_51 H 0.358313 0.852543 0.006028 0.130 Uiso 1 1 d R U . . .
O7_51 O 0.6698(11) 0.7718(10) 0.9260(9) 0.106(7) Uani 1 1 d . U . . .
H7A_51 H 0.688539 0.794656 0.882436 0.127 Uiso 1 1 d R U . . .
H7B_51 H 0.698909 0.767418 0.955237 0.127 Uiso 1 1 d R U . . .
O8_51 O 0.6870(9) 0.8255(8) -0.0003(6) 0.085(5) Uani 1 1 d . U . . .
H8A_51 H 0.696580 0.855803 -0.044860 0.102 Uiso 1 1 d R U . . .
H8B_51 H 0.728835 0.790584 0.014278 0.102 Uiso 1 1 d R U . . .
O9_51 O 0.3035(7) 0.9507(6) 0.3598(6) 0.072(4) Uani 1 1 d . U . . .
H9A_51 H 0.329821 0.907936 0.356163 0.087 Uiso 1 1 d R U . . .
H9B_51 H 0.265183 0.940910 0.390217 0.087 Uiso 1 1 d R U . . .
O10_51 O 0.4035(10) 0.3950(10) 0.8637(8) 0.142(9) Uani 1 1 d . U . . .
H10A_51 H 0.366511 0.376609 0.869106 0.170 Uiso 1 1 d R U . . .
H10B_51 H 0.397712 0.437109 0.824330 0.170 Uiso 1 1 d R U . . .
O11_51 O 1.0097(9) 0.3198(9) 0.5314(9) 0.094(6) Uani 1 1 d . U . . .
H11A_51 H 0.991896 0.322248 0.495320 0.113 Uiso 1 1 d R U . . .
H11B_51 H 1.049601 0.335972 0.514216 0.113 Uiso 1 1 d R U . . .
O12_51 O -0.011(3) 0.532(2) 0.780(2) 0.32(2) Uani 1 1 d . U . . .
H12A_51 H -0.037613 0.573272 0.748340 0.384 Uiso 1 1 d R U . . .
H12B_51 H 0.033762 0.535775 0.773509 0.384 Uiso 1 1 d R U . . .
O13_51 O -0.0273(10) 0.6530(10) 0.5069(10) 0.110(7) Uani 1 1 d . U . . .
H13A_51 H -0.038724 0.699930 0.502628 0.132 Uiso 1 1 d R U . . .
H13B_51 H -0.062885 0.650132 0.489390 0.132 Uiso 1 1 d R U . . .
O14_51 O 0.5905(12) 0.2034(8) 0.3156(9) 0.130(7) Uani 1 1 d . U . . .
H14A_51 H 0.636939 0.193686 0.322606 0.156 Uiso 1 1 d R U . . .
H14B_51 H 0.569948 0.252119 0.304526 0.156 Uiso 1 1 d R U . . .
O15_51 O 0.7860(9) 0.9851(8) 0.1715(8) 0.100(5) Uani 1 1 d . U . . .
H15A_51 H 0.745692 0.979456 0.200280 0.119 Uiso 1 1 d R U . . .
H15B_51 H 0.779023 1.034117 0.145575 0.119 Uiso 1 1 d R U . . .
O16_51 O 0.2016(13) 0.2267(11) 0.5150(12) 0.177(10) Uani 1 1 d . U . . .
H16A_51 H 0.185340 0.267542 0.523776 0.213 Uiso 1 1 d R U . . .
H16B_51 H 0.180445 0.237432 0.477304 0.213 Uiso 1 1 d R U . . .
O17_51 O 0.9777(12) 0.3885(12) -0.0593(13) 0.175(10) Uani 1 1 d . U . . .
H17A_51 H 0.933734 0.411819 -0.076079 0.210 Uiso 1 1 d R U . . .
H17B_51 H 1.006849 0.417283 -0.086623 0.210 Uiso 1 1 d R U . . .
O18_51 O 0.8464(13) 0.0485(9) 0.2181(8) 0.140(8) Uani 1 1 d . U . . .
H18A_51 H 0.803220 0.068683 0.236045 0.168 Uiso 1 1 d R U . . .
H18B_51 H 0.869602 0.084059 0.196528 0.168 Uiso 1 1 d R U . . .
O19_51 O 0.8387(13) 0.8092(12) -0.0181(9) 0.156(9) Uani 1 1 d . U . . .
H19A_51 H 0.854708 0.849960 -0.040456 0.187 Uiso 1 1 d R U . . .
H19B_51 H 0.877538 0.769962 -0.014739 0.187 Uiso 1 1 d R U . . .
O20_51 O 0.5738(12) 0.3621(9) 0.2453(9) 0.135(8) Uani 1 1 d . U . . .
H2OA_51 H 0.588023 0.395213 0.251038 0.162 Uiso 1 1 d R U . . .
H20B_51 H 0.533305 0.356169 0.273644 0.162 Uiso 1 1 d R U . . .
O21_51 O 0.8715(14) -0.0663(12) 0.9785(12) 0.169(10) Uani 1 1 d . U . . .
H21A_51 H 0.892248 -0.043156 0.935999 0.203 Uiso 1 1 d R U . . .
H21B_51 H 0.903027 -0.079776 1.009534 0.203 Uiso 1 1 d R U . . .
O22_51 O 0.8382(12) -0.1525(11) 0.8502(10) 0.139(8) Uani 1 1 d . U . . .
H22A_51 H 0.843854 -0.131390 0.803313 0.167 Uiso 1 1 d R U . . .
H22B_51 H 0.881641 -0.164790 0.865596 0.167 Uiso 1 1 d R U . . .
O23_51 O 0.7349(11) 0.5804(10) -0.2804(11) 0.137(8) Uani 1 1 d . U . . .
H23A_51 H 0.756823 0.601119 -0.322980 0.164 Uiso 1 1 d R U . . .
H23B_51 H 0.766290 0.566962 -0.249256 0.164 Uiso 1 1 d R U . . .
O24_51 O 0.2509(9) 0.3595(7) 1.0410(8) 0.089(5) Uani 1 1 d . U . . .
H24A_51 H 0.278971 0.312853 1.049730 0.106 Uiso 1 1 d R U . . .
H24B_51 H 0.228785 0.375213 1.002323 0.106 Uiso 1 1 d R U . . .
O25_51 O 0.8309(11) 0.6487(10) -0.1543(9) 0.132(8) Uani 1 1 d . U . . .
H25A_51 H 0.823297 0.629775 -0.107569 0.158 Uiso 1 1 d R U . . .
H25B_51 H 0.822734 0.617886 -0.168182 0.158 Uiso 1 1 d R U . . .
O26A_51 O 0.7673(10) 0.5415(8) 0.0146(8) 0.042(4) Uani 0.6 1 d . U P A 1
H26A_51 H 0.812444 0.521011 0.028685 0.050 Uiso 0.6 1 d R U P A 1
H26B_51 H 0.769384 0.579590 -0.027348 0.050 Uiso 0.6 1 d R U P A 1
O26B_51 O 0.780(3) 0.635(3) -0.053(3) 0.13(2) Uani 0.4 1 d . U P B 2
H26C_51 H 0.742499 0.660930 -0.033909 0.156 Uiso 0.4 1 d R U P B 2
H26D_51 H 0.811879 0.661940 -0.073605 0.156 Uiso 0.4 1 d R U P B 2
O27_51 O 0.8603(15) 0.5488(12) 0.1742(11) 0.135(9) Uani 1 1 d . U . C 2
H27A_51 H 0.904038 0.554822 0.171337 0.162 Uiso 1 1 d R U . C 2
H27B_51 H 0.834283 0.557660 0.210737 0.162 Uiso 1 1 d R U . C 2
O28_51 O 0.9785(9) 0.5483(9) 0.1834(8) 0.094(5) Uani 1 1 d . U . D 2
H28A_51 H 1.003871 0.571797 0.144256 0.112 Uiso 1 1 d R U . D 2
H28B_51 H 1.002730 0.536969 0.219432 0.112 Uiso 1 1 d R U . D 2
O29A_51 O 0.4232(12) 0.5595(10) 0.7281(10) 0.069(6) Uani 0.6 1 d . U P E 1
H29A_51 H 0.471410 0.552579 0.720535 0.083 Uiso 0.6 1 d R U P E 1
H29B_51 H 0.413682 0.525766 0.719193 0.083 Uiso 0.6 1 d R U P E 1
O29B_51 O 0.3963(17) 0.6028(13) 0.7581(11) 0.057(8) Uani 0.4 1 d . U P F 2
H29C_51 H 0.392178 0.634811 0.776510 0.068 Uiso 0.4 1 d R U P F 2
H29D_51 H 0.353167 0.614472 0.742400 0.068 Uiso 0.4 1 d R U P F 2
O30_51 O 0.2821(11) 0.1534(10) 0.1920(9) 0.051(6) Uani 0.5 1 d . U P . .
H30A_51 H 0.252841 0.128026 0.225126 0.061 Uiso 0.5 1 d R U P . .
H30B_51 H 0.253392 0.197002 0.164837 0.061 Uiso 0.5 1 d R U P . .
O31_51 O 0.3407(13) 0.2160(14) 0.0825(11) 0.044(6) Uani 0.5 1 d . U P . .
H31A_51 H 0.314853 0.196482 0.123008 0.052 Uiso 0.5 1 d R U P . .
H31B_51 H 0.309964 0.238941 0.048736 0.052 Uiso 0.5 1 d R U P . .

loop_
_atom_site_aniso_label
_atom_site_aniso_U_11
_atom_site_aniso_U_22
_atom_site_aniso_U_33
_atom_site_aniso_U_23
_atom_site_aniso_U_13
_atom_site_aniso_U_12
Pd01_1 0.0281(8) 0.0273(7) 0.0202(6) -0.0086(6) 0.0045(5) -0.0113(6)
Pd02_1 0.0247(8) 0.0159(7) 0.0351(8) -0.0066(6) -0.0061(6) 0.0001(6)
Pd03_1 0.0229(8) 0.0365(9) 0.0402(8) -0.0158(7) -0.0085(6) -0.0098(6)
Pd04_1 0.0530(11) 0.0334(9) 0.0271(7) -0.0132(7) -0.0014(7) -0.0185(7)
Pd05_1 0.0244(8) 0.0387(8) 0.0502(8) -0.0248(7) -0.0028(6) -0.0022(6)
Pd06_1 0.0380(10) 0.0605(11) 0.0399(8) -0.0266(8) 0.0037(7) -0.0095(8)
C1_2 0.040(10) 0.031(8) 0.042(9) -0.009(7) -0.010(7) -0.009(7)
C2_2 0.034(9) 0.032(8) 0.019(7) 0.010(6) -0.011(6) -0.021(7)
N1_2 0.017(3) 0.025(3) 0.019(3) -0.003(3) -0.004(2) -0.009(2)
C3_2 0.020(4) 0.024(3) 0.028(3) -0.007(3) -0.011(3) -0.003(3)
C4_2 0.022(8) 0.012(6) 0.016(6) 0.009(5) -0.010(5) -0.008(6)
C5_2 0.026(4) 0.015(3) 0.022(3) 0.001(3) -0.009(3) -0.008(3)
N2_2 0.035(6) 0.025(5) 0.028(5) -0.003(4) -0.013(4) -0.003(4)
C6_2 0.029(8) 0.015(7) 0.032(7) -0.008(6) -0.009(6) 0.000(6)
C7_2 0.029(8) 0.019(7) 0.029(7) 0.002(6) -0.001(6) -0.015(6)
N3_2 0.024(7) 0.013(5) 0.037(6) -0.008(5) 0.007(5) -0.014(5)
C8_2 0.020(4) 0.015(4) 0.041(4) 0.000(3) -0.004(3) -0.011(3)
C9_2 0.021(4) 0.020(3) 0.019(4) -0.001(3) -0.006(3) -0.004(3)
C10_2 0.018(4) 0.021(3) 0.026(3) -0.005(3) 0.005(3) -0.011(3)
N4_2 0.022(7) 0.027(7) 0.023(6) -0.005(5) 0.006(5) -0.013(6)
C11_2 0.012(7) 0.024(7) 0.029(7) 0.000(6) -0.009(5) -0.007(6)
C12_2 0.013(7) 0.042(8) 0.029(7) -0.001(6) -0.007(6) -0.007(6)
N5_2 0.021(7) 0.032(6) 0.014(5) -0.008(5) -0.001(5) -0.008(5)
C13_2 0.027(8) 0.030(8) 0.014(6) -0.007(6) -0.001(6) -0.002(6)
C14_2 0.023(8) 0.029(8) 0.036(8) -0.003(7) -0.005(6) -0.018(7)
C15_2 0.020(8) 0.016(7) 0.040(8) -0.006(6) -0.011(6) -0.005(6)
N6_2 0.027(4) 0.029(3) 0.030(3) -0.007(3) -0.006(3) -0.016(3)
C1_3 0.031(8) 0.033(8) 0.018(6) -0.002(6) 0.005(6) -0.012(6)
C2_3 0.035(9) 0.035(9) 0.041(8) -0.012(7) 0.005(7) -0.010(7)
N1_3 0.041(8) 0.026(7) 0.015(5) -0.014(5) 0.010(5) -0.013(6)
C3_3 0.043(9) 0.034(9) 0.024(7) -0.016(7) 0.002(7) -0.013(7)
C4_3 0.035(9) 0.032(9) 0.039(8) -0.012(7) -0.004(7) -0.011(7)
C5_3 0.025(8) 0.022(7) 0.026(7) -0.006(6) -0.001(6) -0.009(6)
N2_3 0.054(9) 0.025(7) 0.038(7) -0.020(6) -0.009(6) -0.006(6)
C6_3 0.037(9) 0.024(7) 0.031(8) -0.006(6) 0.006(7) -0.014(7)
C7_3 0.037(9) 0.042(9) 0.043(8) -0.029(7) 0.001(7) -0.007(7)
N3_3 0.033(8) 0.029(7) 0.046(8) -0.017(6) -0.006(6) -0.008(6)
C8_3 0.028(8) 0.029(7) 0.013(6) -0.004(6) -0.006(5) -0.006(6)
C9_3 0.040(9) 0.037(9) 0.031(7) -0.025(7) 0.005(7) -0.008(7)
C10_3 0.032(8) 0.023(7) 0.009(5) 0.003(5) -0.006(5) -0.008(6)
N4_3 0.040(8) 0.033(7) 0.022(6) -0.008(5) -0.003(5) -0.003(6)
C11_3 0.031(9) 0.044(9) 0.036(8) -0.009(7) -0.009(7) 0.000(7)
C12_3 0.026(9) 0.052(9) 0.049(9) 0.001(7) -0.009(7) -0.015(7)
N5_3 0.030(8) 0.046(8) 0.051(8) -0.020(6) -0.005(6) -0.004(6)
C13_3 0.035(9) 0.037(8) 0.030(7) -0.010(7) -0.013(6) 0.002(7)
C14_3 0.024(8) 0.027(8) 0.032(8) -0.005(6) -0.002(6) -0.014(6)
C15_3 0.029(9) 0.037(9) 0.027(8) -0.001(7) 0.001(7) -0.014(7)
N6_3 0.030(7) 0.019(6) 0.019(6) -0.008(5) 0.008(5) -0.008(5)
C1_4 0.051(10) 0.035(8) 0.046(9) -0.016(7) -0.010(7) -0.024(7)
C2_4 0.037(9) 0.036(8) 0.032(8) -0.009(7) -0.005(7) -0.009(7)
N1_4 0.054(10) 0.058(9) 0.072(10) -0.023(8) -0.015(8) -0.022(8)
C3_4 0.060(11) 0.057(10) 0.061(10) -0.038(8) -0.004(8) -0.024(8)
C4_4 0.052(10) 0.037(8) 0.051(9) -0.027(7) -0.015(7) -0.003(7)
C5_4 0.027(8) 0.048(9) 0.042(8) -0.020(7) -0.009(6) -0.010(7)
N2_4 0.040(8) 0.027(6) 0.040(7) -0.015(6) -0.019(6) -0.001(6)
C6_4 0.078(11) 0.065(10) 0.064(9) -0.031(8) -0.040(8) -0.017(8)
C7_4 0.095(13) 0.070(11) 0.070(10) -0.025(9) -0.037(9) -0.024(9)
N3_4 0.030(7) 0.028(6) 0.037(6) -0.014(5) -0.001(5) -0.006(5)
C8_4 0.060(10) 0.032(8) 0.039(8) -0.022(7) -0.006(7) -0.014(7)
C9_4 0.059(11) 0.068(11) 0.054(9) -0.027(8) -0.012(8) -0.020(9)
C10_4 0.048(10) 0.052(9) 0.034(8) -0.026(7) 0.002(7) -0.012(7)
N4_4 0.077(10) 0.069(9) 0.055(8) -0.050(8) -0.004(7) -0.009(8)
C11_4 0.076(12) 0.054(10) 0.073(11) -0.020(9) -0.013(9) -0.024(9)
C12_4 0.080(12) 0.046(9) 0.051(9) -0.021(7) -0.006(8) -0.020(8)
N5_4 0.055(10) 0.056(9) 0.046(8) -0.022(7) -0.006(7) -0.012(7)
C13_4 0.038(9) 0.036(8) 0.019(6) -0.009(6) -0.002(6) -0.006(7)
C14_4 0.052(10) 0.035(8) 0.059(10) -0.022(8) -0.006(8) -0.018(7)
C15_4 0.031(9) 0.048(9) 0.049(9) -0.016(7) -0.001(7) -0.011(7)
N6_4 0.045(9) 0.050(9) 0.062(9) -0.026(7) 0.002(7) -0.028(7)
C1_5 0.027(8) 0.027(8) 0.030(7) -0.009(6) -0.002(6) 0.001(6)
C2_5 0.025(8) 0.039(8) 0.036(8) -0.014(7) -0.009(6) -0.005(6)
N1_5 0.027(7) 0.035(7) 0.040(7) -0.026(6) -0.009(5) 0.004(6)
C3_5 0.027(8) 0.020(7) 0.040(8) -0.012(6) -0.016(6) 0.003(6)
C4_5 0.048(9) 0.027(8) 0.035(8) -0.016(7) -0.018(7) -0.001(7)
C5_5 0.037(8) 0.003(6) 0.021(6) 0.000(5) -0.006(6) 0.002(5)
N2_5 0.039(8) 0.024(7) 0.022(6) -0.007(5) 0.001(5) -0.011(6)
C6_5 0.040(10) 0.046(9) 0.057(9) -0.026(8) 0.004(8) -0.007(7)
C7_5 0.034(9) 0.051(9) 0.046(8) -0.019(7) 0.001(7) -0.032(7)
N3_5 0.042(8) 0.032(7) 0.017(6) -0.008(5) -0.005(5) -0.015(6)
C8_5 0.032(8) 0.031(8) 0.027(7) -0.010(6) 0.005(6) -0.015(6)
C9_5 0.034(8) 0.013(7) 0.031(7) -0.009(6) -0.003(6) 0.002(6)
C10_5 0.033(8) 0.032(8) 0.017(6) -0.007(6) -0.004(6) -0.009(6)
N4_5 0.026(7) 0.031(7) 0.045(7) -0.021(6) 0.003(5) -0.002(5)
C11_5 0.025(8) 0.025(7) 0.060(9) -0.016(7) 0.003(7) -0.001(6)
C12_5 0.044(10) 0.043(9) 0.036(8) -0.014(7) 0.006(7) -0.013(7)
N5_5 0.049(9) 0.036(7) 0.049(8) -0.024(6) 0.009(7) -0.017(6)
C13_5 0.047(10) 0.019(7) 0.049(9) -0.015(6) -0.002(7) -0.009(7)
C14_5 0.025(8) 0.028(8) 0.037(8) -0.010(7) 0.003(6) -0.003(6)
C15_5 0.017(7) 0.030(8) 0.039(8) -0.014(6) 0.002(6) -0.009(6)
N6_5 0.031(7) 0.016(6) 0.040(7) -0.003(5) -0.009(6) 0.003(5)
N1_6 0.022(7) 0.022(6) 0.025(6) -0.003(5) 0.007(5) -0.008(5)
C1_6 0.033(8) 0.055(8) 0.033(7) -0.015(6) -0.001(6) -0.016(6)
C2_6 0.022(8) 0.066(9) 0.041(7) -0.026(7) 0.006(6) -0.011(7)
C3_6 0.050(10) 0.087(11) 0.053(8) -0.025(8) 0.023(8) -0.032(8)
C4_6 0.057(11) 0.076(11) 0.052(9) -0.021(8) 0.013(8) -0.010(8)
C5_6 0.052(11) 0.078(12) 0.051(10) -0.022(9) 0.015(8) -0.031(9)
C6_6 0.040(9) 0.058(9) 0.030(7) -0.007(7) 0.005(6) -0.012(7)
N2_6 0.043(8) 0.027(7) 0.040(7) -0.013(6) -0.006(6) -0.014(6)
N1_7 0.042(9) 0.035(8) 0.034(7) -0.003(6) -0.003(7) -0.013(7)
C1_7 0.039(8) 0.019(6) 0.033(7) -0.004(6) -0.001(6) -0.008(6)
C2_7 0.069(12) 0.053(10) 0.062(10) -0.020(8) -0.001(9) -0.025(9)
C3_7 0.064(11) 0.043(9) 0.071(10) -0.014(8) -0.010(8) -0.007(8)
C4_7 0.054(10) 0.036(8) 0.068(10) -0.015(8) -0.015(8) 0.012(7)
C5_7 0.063(12) 0.053(11) 0.085(11) -0.024(9) -0.034(9) 0.002(9)
C6_7 0.054(10) 0.031(7) 0.049(8) -0.020(7) -0.004(7) -0.004(7)
N2_7 0.036(8) 0.020(7) 0.043(7) -0.012(6) -0.012(6) -0.004(6)
N1_8 0.042(9) 0.056(9) 0.042(7) -0.021(7) -0.011(6) -0.007(7)
C1_8 0.026(7) 0.042(7) 0.039(7) -0.018(6) 0.000(6) -0.014(6)
C2_8 0.033(9) 0.039(8) 0.049(8) -0.011(7) -0.008(7) -0.017(7)
C3_8 0.037(9) 0.056(9) 0.050(8) -0.013(7) -0.010(7) -0.020(7)
C4_8 0.062(11) 0.067(10) 0.059(9) -0.030(8) -0.018(8) -0.015(8)
C5_8 0.044(10) 0.074(11) 0.051(9) -0.022(8) -0.005(8) -0.015(9)
C6_8 0.035(8) 0.040(8) 0.045(7) -0.014(6) -0.021(6) -0.009(6)
N2_8 0.027(8) 0.032(7) 0.050(8) -0.009(6) -0.009(6) -0.005(6)
N1_9 0.066(9) 0.033(8) 0.013(6) -0.009(6) -0.003(6) -0.013(7)
C1_9 0.051(9) 0.036(7) 0.034(7) -0.015(6) -0.006(6) -0.017(7)
C2_9 0.071(11) 0.041(9) 0.034(8) -0.022(7) 0.008(7) -0.025(8)
C3_9 0.079(11) 0.043(8) 0.043(8) -0.026(7) 0.004(7) -0.025(8)
C4_9 0.062(10) 0.039(7) 0.038(7) -0.018(6) -0.006(7) -0.015(7)
C5_9 0.070(11) 0.041(8) 0.030(8) -0.014(7) 0.000(7) -0.021(7)
C6_9 0.052(9) 0.038(7) 0.035(7) -0.019(6) -0.008(6) -0.011(7)
N2_9 0.067(10) 0.040(8) 0.035(7) -0.019(6) -0.009(6) -0.016(7)
N1_10 0.040(8) 0.030(7) 0.070(9) -0.022(6) 0.011(7) -0.008(6)
C1_10 0.039(9) 0.053(8) 0.051(8) -0.026(7) -0.009(7) -0.013(7)
C2_10 0.053(10) 0.051(8) 0.062(9) -0.033(7) -0.007(8) -0.017(7)
C3_10 0.095(13) 0.073(10) 0.093(11) -0.051(9) -0.020(9) -0.005(9)
C4_10 0.080(12) 0.071(10) 0.067(10) -0.042(9) 0.015(9) -0.022(9)
C5_10 0.072(12) 0.081(11) 0.081(10) -0.059(9) 0.013(9) -0.010(9)
C6_10 0.044(9) 0.029(7) 0.043(8) -0.016(6) 0.000(6) -0.003(6)
N2_10 0.029(8) 0.047(8) 0.057(8) -0.028(7) 0.004(6) -0.014(6)
N1_11 0.049(9) 0.040(7) 0.041(7) -0.010(6) -0.004(6) -0.008(6)
C1_11 0.067(11) 0.066(10) 0.046(8) -0.023(8) -0.012(8) 0.007(8)
C2_11 0.064(11) 0.063(10) 0.049(9) -0.039(8) 0.003(8) -0.009(8)
C3_11 0.071(12) 0.086(11) 0.055(9) -0.034(9) 0.018(8) -0.003(9)
C4_11 0.075(12) 0.077(10) 0.073(10) -0.041(9) 0.007(9) -0.008(9)
C5_11 0.070(12) 0.075(11) 0.066(10) -0.040(9) 0.002(9) 0.001(9)
C6_11 0.027(7) 0.051(8) 0.033(7) -0.019(6) -0.001(6) -0.010(6)
N2_11 0.051(10) 0.066(9) 0.059(8) -0.035(8) 0.005(7) -0.005(7)
N1_12 0.043(9) 0.049(9) 0.066(9) -0.016(8) 0.004(8) -0.010(7)
O1_12 0.097(14) 0.106(13) 0.067(10) -0.046(10) -0.028(9) -0.014(11)
O2_12 0.082(15) 0.149(17) 0.111(14) -0.027(13) -0.030(12) 0.026(13)
O3_12 0.125(16) 0.069(11) 0.092(11) -0.055(10) -0.007(11) -0.007(10)
N1_13 0.021(7) 0.046(8) 0.047(8) -0.015(6) -0.009(6) 0.001(6)
O1_13 0.043(8) 0.055(8) 0.037(6) -0.017(6) -0.002(6) -0.022(6)
O2_13 0.052(9) 0.061(9) 0.093(11) -0.036(8) 0.002(8) -0.034(8)
O3_13 0.053(9) 0.055(8) 0.047(8) -0.004(7) 0.010(6) -0.022(7)
N1_14 0.041(9) 0.037(8) 0.040(8) -0.008(7) -0.003(7) -0.014(7)
O1_14 0.070(10) 0.075(10) 0.029(6) -0.025(7) 0.002(6) -0.033(8)
O2_14 0.063(10) 0.035(8) 0.043(8) -0.011(7) -0.011(7) -0.021(7)
O3_14 0.045(8) 0.046(7) 0.030(6) -0.007(5) -0.007(5) -0.003(6)
N1_15 0.024(7) 0.045(8) 0.037(7) -0.002(6) -0.003(6) -0.016(6)
O1_15 0.046(10) 0.119(13) 0.064(9) -0.017(9) 0.001(7) -0.033(9)
O2_15 0.073(11) 0.037(8) 0.049(8) -0.021(7) 0.007(7) -0.028(7)
O3_15 0.072(12) 0.172(17) 0.045(8) -0.054(10) -0.001(7) -0.031(11)
N1_16 0.030(8) 0.053(9) 0.029(6) -0.013(6) -0.007(5) 0.001(6)
O1_16 0.041(8) 0.042(8) 0.027(6) 0.006(6) -0.011(6) -0.019(6)
O2_16 0.029(7) 0.058(8) 0.093(10) -0.037(7) 0.010(7) -0.027(6)
O3_16 0.043(10) 0.083(12) 0.070(10) -0.013(9) 0.008(8) -0.012(8)
N1_17 0.042(9) 0.006(6) 0.020(6) -0.001(5) -0.003(6) -0.009(6)
O1_17 0.042(9) 0.006(6) 0.020(6) -0.001(5) -0.003(6) -0.009(6)
O2_17 0.058(18) 0.042(14) 0.13(2) -0.008(14) -0.011(16) -0.015(13)
O3_17 0.12(2) 0.078(19) 0.11(2) -0.053(16) -0.018(17) -0.041(16)
N_18 0.055(10) 0.073(10) 0.063(9) -0.029(8) 0.000(8) -0.031(8)
O1_18 0.053(10) 0.069(10) 0.113(12) -0.064(9) 0.011(9) -0.026(8)
O2_18 0.119(15) 0.119(14) 0.056(9) -0.012(9) -0.025(9) -0.044(11)
O3_18 0.18(2) 0.069(11) 0.126(14) -0.033(10) -0.059(13) -0.040(12)
N1_19 0.070(10) 0.017(6) 0.036(7) -0.007(6) -0.019(7) 0.001(6)
O1_19 0.098(15) 0.129(16) 0.063(11) -0.008(11) -0.007(10) -0.052(13)
O2_19 0.19(2) 0.084(13) 0.127(15) -0.048(12) 0.036(14) -0.019(13)
O3_19 0.082(10) 0.018(5) 0.064(7) -0.021(5) -0.003(7) -0.011(6)
N1_20 0.041(8) 0.030(7) 0.065(9) -0.005(7) -0.016(7) 0.004(6)
O1_20 0.060(10) 0.044(7) 0.107(12) -0.004(8) 0.051(9) -0.006(7)
O2_20 0.124(14) 0.064(10) 0.061(9) -0.040(8) -0.029(9) 0.050(9)
O3_20 0.070(11) 0.054(8) 0.101(11) 0.000(8) -0.005(9) -0.003(8)
N1_21 0.085(11) 0.069(10) 0.063(9) -0.043(8) -0.011(8) 0.001(8)
O1_21 0.068(10) 0.078(9) 0.076(9) -0.030(8) -0.013(8) -0.009(7)
O2_21 0.108(14) 0.144(15) 0.079(10) -0.065(11) 0.009(9) -0.023(11)
O3_21 0.096(13) 0.085(11) 0.113(12) -0.031(10) -0.019(10) -0.008(9)
N1_22 0.131(14) 0.077(11) 0.102(12) -0.058(10) -0.007(10) -0.002(10)
O1_22 0.210(18) 0.090(11) 0.029(6) -0.007(7) -0.047(9) -0.035(11)
O2_22 0.150(17) 0.080(12) 0.067(11) -0.009(9) 0.001(11) -0.034(12)
O3_22 0.16(2) 0.166(19) 0.18(2) -0.042(16) -0.034(16) -0.063(16)
N1_23 0.069(11) 0.083(10) 0.049(8) -0.029(8) 0.010(7) -0.029(8)
O1_23 0.105(13) 0.095(11) 0.048(7) -0.027(7) -0.009(7) -0.062(9)
O2_23 0.136(17) 0.063(9) 0.145(15) -0.037(10) -0.033(13) -0.004(10)
O3_23 0.142(17) 0.047(8) 0.143(15) -0.024(9) 0.028(12) -0.061(10)
Pd01_24 0.0259(8) 0.0328(8) 0.0259(7) -0.0102(6) 0.0053(6) -0.0150(6)
Pd02_24 0.0299(8) 0.0208(7) 0.0269(7) -0.0068(6) -0.0060(6) -0.0033(6)
Pd03_24 0.0224(8) 0.0356(8) 0.0301(7) -0.0143(6) -0.0036(6) -0.0104(6)
Pd04_24 0.0641(11) 0.0191(7) 0.0217(7) -0.0075(6) -0.0076(7) -0.0093(7)
Pd05_24 0.0304(9) 0.0481(10) 0.0523(9) -0.0330(8) -0.0040(7) -0.0011(7)
Pd06_24 0.0531(11) 0.0554(11) 0.0301(7) -0.0247(8) -0.0019(7) -0.0102(8)
C1_25 0.033(9) 0.043(9) 0.041(8) -0.014(7) -0.011(7) -0.015(7)
C2_25 0.031(9) 0.029(8) 0.042(8) -0.011(7) -0.010(7) -0.004(7)
N1_25 0.017(3) 0.025(3) 0.019(3) -0.003(3) -0.004(2) -0.009(2)
C3_25 0.020(4) 0.024(3) 0.028(3) -0.007(3) -0.011(3) -0.003(3)
C4_25 0.017(7) 0.035(8) 0.023(7) -0.011(6) 0.002(6) -0.009(6)
C5_25 0.026(4) 0.015(3) 0.022(3) 0.001(3) -0.009(3) -0.008(3)
N2_25 0.018(6) 0.009(5) 0.027(6) -0.002(5) -0.001(5) -0.007(4)
C6_25 0.017(7) 0.010(6) 0.034(7) 0.000(6) -0.001(6) -0.004(5)
C7_25 0.034(10) 0.044(9) 0.051(9) -0.013(8) 0.003(8) -0.021(8)
N3_25 0.035(6) 0.025(5) 0.028(5) -0.003(4) -0.013(4) -0.003(4)
C8_25 0.020(4) 0.015(4) 0.041(4) 0.000(3) -0.004(3) -0.011(3)
C9_25 0.021(4) 0.020(3) 0.019(4) -0.001(3) -0.006(3) -0.004(3)
C10_25 0.018(4) 0.021(3) 0.026(3) -0.005(3) 0.005(3) -0.011(3)
N4_25 0.013(7) 0.029(7) 0.034(7) -0.008(6) -0.005(5) -0.005(6)
C11_25 0.023(8) 0.039(8) 0.023(7) 0.003(6) 0.001(6) -0.006(7)
C12_25 0.020(8) 0.041(9) 0.044(8) -0.007(7) 0.002(7) -0.015(7)
N5_25 0.015(7) 0.046(8) 0.025(6) -0.009(6) -0.006(5) -0.006(6)
C13_25 0.016(7) 0.021(7) 0.034(7) -0.004(6) -0.007(6) -0.008(6)
C14_25 0.021(8) 0.022(7) 0.016(6) -0.009(6) -0.007(5) -0.001(6)
C15_25 0.033(9) 0.041(9) 0.027(7) -0.011(7) -0.003(6) -0.012(7)
N6_25 0.027(4) 0.029(3) 0.030(3) -0.007(3) -0.006(3) -0.016(3)
C1_26 0.055(10) 0.037(8) 0.027(7) -0.015(7) 0.004(7) -0.022(7)
C2_26 0.045(9) 0.030(8) 0.019(6) -0.016(6) -0.006(6) -0.005(7)
N1_26 0.022(7) 0.028(7) 0.028(6) 0.001(6) -0.005(5) -0.010(6)
C3_26 0.029(8) 0.012(7) 0.022(7) -0.003(6) 0.001(6) -0.010(6)
C4_26 0.024(7) 0.014(6) 0.014(6) -0.004(5) 0.010(5) -0.011(5)
C5_26 0.043(9) 0.025(7) 0.018(6) -0.010(6) 0.001(6) -0.014(6)
N2_26 0.024(7) 0.025(7) 0.019(6) -0.003(5) 0.003(5) -0.009(5)
C6_26 0.041(10) 0.055(10) 0.028(7) -0.025(7) 0.000(7) -0.010(8)
C7_26 0.020(7) 0.029(8) 0.028(7) 0.000(6) -0.005(6) -0.016(6)
N3_26 0.034(7) 0.028(7) 0.020(6) -0.008(5) -0.007(5) -0.010(6)
C8_26 0.043(10) 0.044(9) 0.039(8) -0.025(7) 0.003(7) -0.004(7)
C9_26 0.040(9) 0.029(8) 0.020(7) -0.010(6) -0.002(6) -0.008(7)
C10_26 0.029(8) 0.042(8) 0.033(7) -0.023(7) 0.000(6) -0.003(6)
N4_26 0.037(8) 0.050(8) 0.040(7) -0.028(6) -0.004(6) -0.006(6)
C11_26 0.049(11) 0.065(11) 0.050(9) -0.023(8) 0.001(8) -0.010(8)
C12_26 0.051(11) 0.061(11) 0.061(10) -0.018(9) -0.020(9) 0.003(8)
N5_26 0.039(8) 0.042(7) 0.050(7) -0.029(6) -0.006(6) -0.003(6)
C13_26 0.036(9) 0.032(8) 0.035(8) -0.010(6) -0.015(6) -0.004(7)
C14_26 0.034(9) 0.036(8) 0.028(7) -0.023(7) -0.004(6) -0.005(7)
C15_26 0.031(8) 0.021(7) 0.018(6) -0.010(6) -0.001(6) -0.012(6)
N6_26 0.039(8) 0.030(7) 0.030(7) -0.011(6) 0.000(6) -0.020(6)
C1_27 0.043(10) 0.068(11) 0.041(9) -0.022(8) 0.009(7) -0.029(8)
C2_27 0.037(9) 0.053(10) 0.051(9) -0.026(8) 0.003(7) -0.023(8)
N1_27 0.027(7) 0.037(7) 0.023(6) -0.018(5) 0.001(5) -0.010(6)
C3_27 0.017(7) 0.043(8) 0.031(7) -0.022(7) -0.004(6) -0.004(6)
C4_27 0.038(9) 0.048(9) 0.039(8) -0.017(7) -0.003(7) -0.013(7)
C5_27 0.034(9) 0.038(8) 0.043(8) -0.018(7) -0.004(7) -0.006(7)
N2_27 0.068(10) 0.064(10) 0.050(8) -0.025(8) -0.011(7) -0.022(8)
C6_27 0.119(15) 0.096(13) 0.117(14) -0.052(11) -0.022(11) -0.041(11)
C7_27 0.101(14) 0.082(12) 0.099(12) -0.045(10) -0.034(10) -0.015(10)
N3_27 0.070(11) 0.065(10) 0.068(9) -0.041(8) -0.007(8) -0.013(8)
C8_27 0.055(10) 0.046(9) 0.039(8) -0.020(7) -0.011(7) -0.002(8)
C9_27 0.046(9) 0.025(7) 0.045(8) -0.025(7) 0.000(7) -0.007(6)
C10_27 0.052(10) 0.058(10) 0.043(9) -0.023(8) -0.011(7) -0.022(8)
N4_27 0.048(9) 0.062(9) 0.046(8) -0.016(7) -0.003(7) -0.029(7)
C11_27 0.077(11) 0.048(9) 0.051(8) -0.022(7) -0.019(8) -0.019(8)
C12_27 0.077(12) 0.048(9) 0.055(9) -0.023(8) 0.001(8) -0.019(8)
N5_27 0.072(10) 0.056(9) 0.049(8) -0.032(7) 0.003(7) -0.025(7)
C13_27 0.071(12) 0.067(11) 0.060(10) -0.042(9) -0.010(9) -0.007(9)
C14_27 0.040(9) 0.050(9) 0.022(7) -0.017(7) -0.011(6) -0.006(7)
C15_27 0.028(8) 0.031(7) 0.029(7) -0.012(6) -0.003(6) -0.017(6)
N6_27 0.028(7) 0.032(7) 0.029(6) -0.016(6) -0.009(5) -0.008(6)
C1_28 0.024(8) 0.026(7) 0.032(7) -0.011(6) 0.006(6) -0.007(6)
C2_28 0.022(8) 0.029(7) 0.031(7) -0.015(6) 0.000(6) -0.006(6)
N1_28 0.039(8) 0.011(6) 0.031(6) 0.001(5) -0.016(6) -0.002(5)
C3_28 0.020(7) 0.027(7) 0.021(6) -0.010(6) -0.008(5) 0.009(6)
C4_28 0.033(8) 0.020(7) 0.031(7) -0.008(6) -0.005(6) -0.009(6)
C5_28 0.049(10) 0.040(9) 0.043(9) -0.019(7) 0.005(7) -0.011(7)
N2_28 0.044(9) 0.025(7) 0.055(8) -0.019(6) 0.003(7) -0.012(6)
C6_28 0.035(9) 0.047(9) 0.041(8) -0.010(7) -0.001(7) -0.002(7)
C7_28 0.035(9) 0.036(8) 0.044(8) -0.013(7) -0.005(7) -0.017(7)
N3_28 0.063(9) 0.040(8) 0.032(7) -0.017(6) 0.010(6) -0.023(7)
C8_28 0.040(9) 0.029(8) 0.034(7) -0.018(6) -0.005(6) -0.001(6)
C9_28 0.057(10) 0.018(7) 0.047(9) -0.016(7) -0.009(8) 0.001(7)
C10_28 0.036(9) 0.040(9) 0.044(8) -0.023(7) 0.004(7) -0.008(7)
N4_28 0.036(8) 0.019(6) 0.025(6) -0.009(5) -0.002(5) 0.005(5)
C11_28 0.025(8) 0.022(7) 0.037(7) -0.015(6) -0.003(6) -0.001(6)
C12_28 0.034(9) 0.034(8) 0.036(8) -0.006(7) -0.006(7) -0.016(7)
N5_28 0.060(10) 0.064(10) 0.035(7) -0.031(7) 0.008(7) -0.004(7)
C13_28 0.058(11) 0.059(10) 0.038(8) -0.023(8) -0.007(8) 0.000(8)
C14_28 0.030(8) 0.013(6) 0.030(7) -0.010(6) -0.012(6) -0.002(6)
C15_28 0.032(9) 0.017(7) 0.030(7) 0.004(6) -0.006(6) -0.009(6)
N6_28 0.032(7) 0.023(6) 0.018(5) -0.009(5) -0.005(5) -0.006(5)
N1_29 0.040(8) 0.040(7) 0.048(7) -0.016(6) 0.003(6) -0.015(6)
C1_29 0.036(8) 0.042(7) 0.033(7) -0.012(6) 0.008(6) -0.013(6)
C2_29 0.023(8) 0.058(8) 0.033(7) -0.019(6) 0.003(6) -0.012(6)
C3_29 0.039(9) 0.071(10) 0.056(8) -0.031(8) 0.024(7) -0.009(7)
C4_29 0.066(11) 0.075(10) 0.061(10) -0.034(8) 0.029(8) -0.044(8)
C5_29 0.049(10) 0.052(9) 0.040(8) -0.026(7) 0.017(7) -0.021(8)
C6_29 0.033(8) 0.046(8) 0.050(8) -0.018(7) 0.012(7) -0.016(7)
N2_29 0.044(9) 0.048(9) 0.030(7) -0.015(7) 0.006(6) -0.012(7)
N1_30 0.032(8) 0.017(6) 0.029(6) -0.011(5) -0.006(6) -0.001(5)
C1_30 0.038(8) 0.019(6) 0.026(6) -0.004(5) -0.003(6) -0.007(5)
C2_30 0.048(9) 0.010(6) 0.043(8) -0.007(6) -0.004(7) -0.009(6)
C3_30 0.058(9) 0.012(6) 0.048(8) -0.003(6) -0.009(7) -0.001(6)
C4_30 0.073(12) 0.054(9) 0.069(10) -0.027(8) -0.007(9) -0.005(8)
C5_30 0.048(9) 0.014(7) 0.053(8) -0.013(6) -0.025(7) 0.011(6)
C6_30 0.041(8) 0.017(6) 0.046(7) -0.013(6) -0.004(6) -0.007(6)
N2_30 0.046(9) 0.043(9) 0.060(9) -0.031(7) -0.007(7) -0.002(7)
N1_31 0.023(7) 0.022(6) 0.028(6) -0.007(5) 0.001(5) -0.012(5)
C1_31 0.027(7) 0.037(7) 0.028(6) -0.005(6) -0.011(5) -0.012(6)
C2_31 0.027(8) 0.051(9) 0.042(8) -0.015(7) -0.014(6) -0.008(7)
C3_31 0.034(8) 0.053(8) 0.054(8) -0.020(7) -0.025(7) -0.009(7)
C4_31 0.032(8) 0.055(9) 0.041(8) -0.009(7) -0.017(6) -0.013(7)
C5_31 0.034(8) 0.024(7) 0.019(6) -0.001(6) -0.010(6) -0.002(6)
C6_31 0.027(8) 0.036(7) 0.036(7) -0.011(6) -0.008(6) -0.017(6)
N2_31 0.020(7) 0.047(8) 0.032(6) -0.018(6) -0.004(5) -0.014(6)
N1_32 0.065(10) 0.032(8) 0.039(8) -0.008(6) -0.003(7) -0.028(7)
C1_32 0.037(8) 0.026(7) 0.025(6) -0.010(5) -0.002(6) -0.004(6)
C2_32 0.070(11) 0.040(9) 0.046(9) -0.019(8) 0.004(8) -0.025(8)
C3_32 0.068(11) 0.049(9) 0.053(9) -0.026(7) 0.001(8) -0.022(8)
C4_32 0.077(11) 0.063(9) 0.037(7) -0.026(7) 0.012(8) -0.030(8)
C5_32 0.088(12) 0.065(10) 0.034(8) -0.032(8) -0.002(8) -0.021(8)
C6_32 0.063(9) 0.034(7) 0.022(6) -0.009(6) -0.003(6) -0.022(7)
N2_32 0.063(9) 0.026(7) 0.026(7) -0.004(6) 0.003(6) -0.014(6)
N1_33 0.043(9) 0.040(8) 0.054(8) -0.018(6) -0.015(6) 0.003(6)
C1_33 0.054(10) 0.051(9) 0.066(9) -0.034(8) -0.011(8) 0.003(8)
C2_33 0.073(12) 0.071(11) 0.080(11) -0.041(9) -0.005(9) -0.003(9)
C3_33 0.111(14) 0.088(12) 0.084(11) -0.056(10) -0.020(10) -0.004(10)
C4_33 0.126(15) 0.105(13) 0.096(12) -0.069(11) 0.009(10) -0.013(10)
C5_33 0.112(14) 0.093(12) 0.108(12) -0.071(10) 0.015(10) -0.014(10)
C6_33 0.070(10) 0.050(9) 0.043(8) -0.031(7) 0.007(7) -0.006(7)
N2_33 0.048(10) 0.058(9) 0.073(9) -0.040(8) -0.008(7) 0.001(7)
N1_34 0.042(8) 0.045(7) 0.028(6) -0.022(6) -0.005(5) -0.005(6)
C1_34 0.042(9) 0.065(9) 0.037(7) -0.029(7) -0.009(6) -0.004(7)
C2_34 0.052(10) 0.062(10) 0.044(8) -0.026(8) -0.008(7) -0.012(8)
C3_34 0.063(10) 0.069(10) 0.037(8) -0.025(7) -0.005(7) -0.012(8)
C4_34 0.061(10) 0.061(9) 0.054(9) -0.026(8) 0.003(8) -0.007(8)
C5_34 0.053(10) 0.083(11) 0.048(9) -0.034(8) -0.008(8) -0.014(8)
C6_34 0.051(9) 0.055(9) 0.027(7) -0.016(7) -0.003(6) -0.009(7)
N2_34 0.055(10) 0.081(10) 0.046(8) -0.033(7) -0.019(7) -0.009(8)
N1_35 0.086(12) 0.069(11) 0.081(11) -0.041(9) -0.023(9) -0.018(9)
O1_35 0.107(15) 0.055(9) 0.085(12) -0.010(9) -0.018(10) -0.051(9)
O2_35 0.085(12) 0.043(8) 0.125(13) -0.048(9) -0.037(10) 0.016(8)
O3_35 0.124(16) 0.092(13) 0.110(13) -0.068(11) 0.048(12) -0.001(11)
N1_36 0.028(9) 0.083(11) 0.071(10) -0.020(9) -0.019(7) -0.010(8)
O1_36 0.027(7) 0.031(6) 0.035(6) -0.008(5) 0.001(5) -0.015(5)
O2_36 0.064(11) 0.050(8) 0.098(11) -0.046(8) -0.006(8) -0.006(7)
O3_36 0.073(12) 0.127(14) 0.053(9) -0.012(10) 0.013(8) -0.043(11)
N1_37 0.019(7) 0.039(8) 0.047(8) -0.002(7) -0.013(6) -0.005(6)
O1_37 0.058(9) 0.038(7) 0.040(7) -0.014(6) -0.002(6) -0.015(6)
O2_37 0.029(7) 0.044(8) 0.027(6) -0.008(6) -0.005(5) -0.013(6)
O3_37 0.084(14) 0.104(13) 0.083(12) -0.021(10) -0.026(10) 0.013(11)
N1_38 0.044(9) 0.045(8) 0.042(8) -0.020(6) -0.011(7) 0.000(6)
O1_38 0.062(11) 0.070(10) 0.082(10) -0.013(8) 0.005(9) -0.021(8)
O2_38 0.110(13) 0.028(7) 0.027(6) -0.015(6) -0.015(7) -0.008(7)
O3_38 0.045(9) 0.088(10) 0.062(9) -0.029(8) -0.005(7) -0.028(7)
N1_39 0.037(8) 0.039(7) 0.042(7) -0.016(6) -0.006(6) -0.014(6)
O1_39 0.016(6) 0.030(6) 0.058(8) -0.021(6) -0.005(6) -0.001(5)
O2_39 0.075(12) 0.084(11) 0.113(13) -0.032(9) -0.044(10) -0.039(9)
O3_39 0.076(11) 0.053(8) 0.053(8) -0.034(7) -0.026(7) 0.007(7)
N1_40 0.077(11) 0.091(11) 0.063(9) -0.020(9) -0.011(8) -0.022(9)
O1_40 0.139(16) 0.109(12) 0.113(12) -0.071(11) 0.022(11) 0.014(11)
O2_40 0.071(10) 0.079(9) 0.077(9) -0.012(8) -0.014(8) -0.037(8)
O3_40 0.120(16) 0.133(15) 0.121(14) -0.048(12) -0.019(11) -0.039(12)
N1_41 0.048(9) 0.050(9) 0.062(9) -0.008(7) -0.005(7) -0.032(7)
O1_41 0.025(8) 0.104(13) 0.118(12) -0.071(11) 0.012(8) -0.023(8)
O2_41 0.148(17) 0.086(11) 0.088(12) -0.015(9) -0.059(11) -0.046(11)
O3_41 0.126(16) 0.063(10) 0.126(14) -0.019(10) -0.015(12) -0.055(10)
N1_42 0.112(14) 0.094(13) 0.081(11) -0.056(10) -0.005(10) -0.017(10)
O1_42 0.087(12) 0.053(9) 0.044(8) 0.008(7) -0.008(8) -0.048(8)
O2_42 0.045(8) 0.040(7) 0.036(6) -0.015(5) -0.007(5) -0.004(6)
O3_42 0.18(2) 0.143(18) 0.19(2) -0.079(16) 0.039(17) -0.049(16)
N1_43 0.094(13) 0.078(11) 0.107(13) -0.039(10) 0.013(10) -0.033(9)
O1_43 0.20(2) 0.19(2) 0.20(2) -0.086(18) -0.017(19) -0.042(18)
O2_43 0.083(12) 0.056(10) 0.096(12) -0.036(9) 0.017(10) -0.026(9)
O3_43 0.138(17) 0.067(10) 0.154(16) -0.038(11) 0.036(13) -0.057(11)
N1_44 0.142(16) 0.153(16) 0.111(14) -0.042(12) 0.007(12) -0.015(12)
O1_44 0.066(9) 0.032(6) 0.050(6) -0.017(5) 0.012(6) -0.030(6)
O2_44 0.18(2) 0.126(14) 0.135(15) -0.052(13) -0.036(14) -0.054(14)
O3_44 0.102(16) 0.148(16) 0.155(17) 0.020(13) -0.013(14) -0.046(13)
N1_45 0.030(7) 0.033(6) 0.070(7) -0.013(6) -0.023(6) -0.003(5)
O1_45 0.030(7) 0.033(6) 0.070(7) -0.013(6) -0.023(6) -0.003(5)
O2_45 0.030(7) 0.033(6) 0.070(7) -0.013(6) -0.023(6) -0.003(5)
O3_45 0.057(16) 0.061(14) 0.103(17) -0.034(13) -0.050(13) 0.026(12)
N1_46 0.080(17) 0.068(16) 0.063(15) -0.019(12) -0.016(12) -0.021(12)
O1_46 0.18(3) 0.13(2) 0.15(3) -0.07(2) -0.01(2) -0.05(2)
O2_46 0.077(17) 0.036(11) 0.022(9) -0.018(9) -0.006(10) -0.005(11)
O3_46 0.10(2) 0.045(15) 0.027(12) 0.010(12) -0.020(13) 0.000(14)
N1_47 0.064(14) 0.056(12) 0.055(12) -0.015(10) 0.002(10) -0.030(11)
O1_47 0.020(11) 0.069(13) 0.043(10) -0.028(10) -0.008(8) -0.007(10)
O2_47 0.17(3) 0.21(3) 0.15(3) -0.08(2) 0.04(2) -0.07(2)
O3_47 0.09(2) 0.088(17) 0.14(2) -0.065(16) 0.005(17) -0.044(15)
N1_48 0.043(12) 0.042(11) 0.034(10) -0.006(9) -0.007(9) -0.020(9)
O1_48 0.13(2) 0.13(2) 0.079(17) -0.018(16) -0.045(16) -0.064(18)
O2_48 0.036(13) 0.030(11) 0.103(17) -0.041(12) -0.036(12) 0.001(10)
O3_48 0.077(19) 0.106(19) 0.086(17) -0.036(15) -0.014(15) -0.026(15)
N1_49 0.037(12) 0.035(11) 0.032(11) -0.012(9) 0.011(9) -0.017(9)
O1_49 0.039(14) 0.051(13) 0.038(12) -0.010(10) 0.005(10) -0.034(11)
O2_49 0.09(2) 0.089(19) 0.111(19) -0.084(16) -0.013(15) -0.012(15)
O3_49 0.11(2) 0.08(2) 0.11(2) -0.025(17) -0.034(18) -0.024(17)
C2_50 0.072(16) 0.041(11) 0.106(16) 0.006(11) -0.028(13) -0.020(10)
C1_50 0.072(12) 0.073(11) 0.070(10) -0.017(9) -0.020(9) -0.024(9)
O1_50 0.067(10) 0.014(5) 0.071(9) 0.008(6) -0.021(7) 0.000(6)
C3_50 0.034(11) 0.078(14) 0.073(12) -0.027(11) 0.006(9) -0.007(10)
O1_51 0.077(12) 0.098(12) 0.084(11) -0.051(10) 0.014(9) -0.033(10)
O2_51 0.094(13) 0.084(11) 0.078(10) -0.058(9) 0.007(9) -0.028(9)
O3_51 0.050(9) 0.024(5) 0.092(9) -0.024(6) -0.020(7) -0.008(5)
O4_51 0.098(13) 0.123(13) 0.070(10) -0.055(10) 0.039(9) -0.074(11)
O5_51 0.071(10) 0.085(10) 0.047(7) -0.029(7) -0.007(7) -0.015(8)
O6_51 0.109(15) 0.130(14) 0.115(13) -0.090(12) -0.029(11) 0.002(11)
O7_51 0.106(14) 0.129(14) 0.082(11) -0.054(11) -0.051(10) 0.010(11)
O8_51 0.117(13) 0.100(10) 0.056(7) -0.034(8) 0.025(8) -0.069(9)
O9_51 0.072(10) 0.056(7) 0.083(9) -0.040(7) -0.011(7) 0.009(7)
O10_51 0.146(16) 0.156(14) 0.106(11) -0.104(11) -0.055(10) 0.076(12)
O11_51 0.058(10) 0.102(11) 0.143(14) -0.077(11) 0.014(10) -0.023(9)
O12_51 0.32(3) 0.39(3) 0.24(3) -0.11(2) 0.01(2) -0.14(2)
O13_51 0.086(13) 0.130(13) 0.160(15) -0.114(13) -0.011(11) -0.007(10)
O14_51 0.166(18) 0.076(10) 0.150(15) -0.047(10) 0.044(13) -0.070(11)
O15_51 0.109(14) 0.091(10) 0.106(11) -0.046(9) 0.012(10) -0.041(10)
O16_51 0.17(2) 0.118(14) 0.175(18) -0.050(14) 0.015(15) 0.013(13)
O17_51 0.096(15) 0.158(17) 0.23(2) -0.053(15) 0.054(15) -0.075(13)
O18_51 0.20(2) 0.102(12) 0.079(11) -0.005(10) -0.057(12) -0.012(13)
O19_51 0.18(2) 0.168(17) 0.101(13) -0.038(13) -0.019(13) -0.049(15)
O20_51 0.173(18) 0.099(12) 0.109(12) -0.055(11) -0.079(12) 0.050(12)
O21_51 0.19(2) 0.167(17) 0.156(16) -0.073(14) -0.089(15) -0.007(15)
O22_51 0.136(17) 0.145(15) 0.134(14) -0.071(13) -0.008(12) -0.021(13)
O23_51 0.141(17) 0.121(13) 0.182(16) -0.103(13) -0.036(13) -0.005(12)
O24_51 0.102(13) 0.046(8) 0.077(9) 0.002(7) -0.002(9) -0.014(8)
O25_51 0.146(17) 0.142(14) 0.115(13) -0.088(12) 0.042(12) -0.034(12)
O26A_51 0.058(12) 0.034(9) 0.035(8) -0.009(7) -0.001(8) -0.025(8)
O26B_51 0.15(3) 0.10(3) 0.15(3) -0.03(2) -0.02(2) -0.08(2)
O27_51 0.18(2) 0.142(17) 0.103(14) -0.081(13) 0.020(13) -0.045(14)
O28_51 0.088(12) 0.125(12) 0.091(10) -0.059(10) -0.008(9) -0.035(10)
O29A_51 0.059(14) 0.046(11) 0.069(12) -0.013(10) 0.001(10) 0.004(10)
O29B_51 0.078(18) 0.036(13) 0.025(11) -0.010(11) -0.026(12) 0.029(12)
O30_51 0.043(13) 0.026(10) 0.027(10) 0.021(8) 0.010(9) 0.002(9)
O31_51 0.027(12) 0.074(15) 0.033(11) -0.019(11) -0.001(9) -0.023(11)

_geom_special_details            
;
 All esds (except the esd in the dihedral angle between two l.s. planes)
 are estimated using the full covariance matrix.  The cell esds are taken
 into account individually in the estimation of esds in distances, angles
 and torsion angles; correlations between esds in cell parameters are only
 used when they are defined by crystal symmetry.  An approximate (isotropic)
 treatment of cell esds is used for estimating esds involving l.s. planes.
;

loop_
_geom_bond_atom_site_label_1
_geom_bond_atom_site_label_2
_geom_bond_distance
_geom_bond_site_symmetry_2
_geom_bond_publ_flag
Pd01_1 N1_6 2.026(12) . ?
Pd01_1 N5_2 2.028(14) . ?
Pd01_1 N2_6 2.029(14) . ?
Pd01_1 N6_3 2.088(13) . ?
Pd02_1 N6_5 1.977(16) . ?
Pd02_1 N3_2 2.020(15) . ?
Pd02_1 N1_7 2.022(16) . ?
Pd02_1 N2_7 2.040(13) . ?
Pd03_1 N2_8 2.026(15) . ?
Pd03_1 N6_4 2.044(18) . ?
Pd03_1 N1_8 2.055(17) . ?
Pd03_1 N6_2 2.057(15) . ?
Pd04_1 N1_9 2.006(13) . ?
Pd04_1 N3_5 2.013(15) . ?
Pd04_1 N3_3 2.041(16) . ?
Pd04_1 N2_9 2.052(13) . ?
Pd05_1 N3_4 1.992(16) . ?
Pd05_1 N5_3 1.994(16) . ?
Pd05_1 N2_10 2.030(14) . ?
Pd05_1 N1_10 2.033(15) . ?
Pd06_1 N1_11 1.971(15) . ?
Pd06_1 N5_4 2.031(19) . ?
Pd06_1 N5_5 2.051(18) . ?
Pd06_1 N2_11 2.053(16) . ?
C1_2 N6_2 1.32(2) . ?
C1_2 C2_2 1.34(3) . ?
C1_2 H1_2 0.9500 . ?
C2_2 N1_2 1.31(2) . ?
C2_2 H2_2 0.9500 . ?
N1_2 C3_2 1.43(2) . ?
N1_2 C15_2 1.45(2) . ?
C3_2 C14_2 1.42(3) . ?
C3_2 C4_2 1.51(2) . ?
C4_2 C5_2 1.38(2) . ?
C4_2 H4_2 0.9500 . ?
C5_2 C9_2 1.31(2) . ?
C5_2 N2_2 1.47(2) . ?
N2_2 C8_2 1.31(2) . ?
N2_2 C6_2 1.44(2) . ?
C6_2 N3_2 1.28(2) . ?
C6_2 H6_2 0.9500 . ?
C7_2 N3_2 1.29(2) . ?
C7_2 C8_2 1.42(2) . ?
C7_2 H7_2 0.9500 . ?
C8_2 H8_2 0.9500 . ?
C9_2 C10_2 1.51(2) . ?
C9_2 H9_2 0.9500 . ?
C10_2 C14_2 1.30(2) . ?
C10_2 N4_2 1.44(2) . ?
N4_2 C13_2 1.33(2) . ?
N4_2 C11_2 1.42(2) . ?
C11_2 C12_2 1.46(2) . ?
C11_2 H11_2 0.9500 . ?
C12_2 N5_2 1.38(2) . ?
C12_2 H12_2 0.9500 . ?
N5_2 C13_2 1.34(2) . ?
C13_2 H13_2 0.9500 . ?
C14_2 H14_2 0.9500 . ?
C15_2 N6_2 1.31(2) . ?
C15_2 H15_2 0.9500 . ?
C1_3 C2_3 1.34(2) . ?
C1_3 N6_3 1.45(2) . ?
C1_3 H1_3 0.9500 . ?
C2_3 N1_3 1.31(2) . ?
C2_3 H2_3 0.9500 . ?
N1_3 C15_3 1.39(2) . ?
N1_3 C3_3 1.465(19) . ?
C3_3 C14_3 1.37(3) . ?
C3_3 C4_3 1.38(3) . ?
C4_3 C5_3 1.34(2) . ?
C4_3 H4_3 0.9500 . ?
C5_3 C9_3 1.30(3) . ?
C5_3 N2_3 1.46(2) . ?
N2_3 C8_3 1.35(2) . ?
N2_3 C6_3 1.36(3) . ?
C6_3 C7_3 1.30(3) . ?
C6_3 H6_3 0.9500 . ?
C7_3 N3_3 1.35(2) . ?
C7_3 H7_3 0.9500 . ?
N3_3 C8_3 1.30(2) . ?
C8_3 H8_3 0.9500 . ?
C9_3 C10_3 1.47(2) . ?
C9_3 H9_3 0.9500 . ?
C10_3 C14_3 1.35(2) . ?
C10_3 N4_3 1.40(2) . ?
N4_3 C11_3 1.30(2) . ?
N4_3 C13_3 1.37(2) . ?
C11_3 C12_3 1.39(3) . ?
C11_3 H11_3 0.9500 . ?
C12_3 N5_3 1.30(3) . ?
C12_3 C13_3 2.03(3) . ?
C12_3 H12_3 0.9500 . ?
N5_3 C13_3 1.28(2) . ?
C13_3 H13_3 0.9500 . ?
C14_3 H14_3 0.9500 . ?
C15_3 N6_3 1.23(2) . ?
C15_3 H15_3 0.9500 . ?
C1_4 C2_4 1.34(2) . ?
C1_4 N6_4 1.35(3) . ?
C1_4 H1_4 0.9500 . ?
C2_4 N1_4 1.43(3) . ?
C2_4 H2_4 0.9500 . ?
N1_4 C3_4 1.41(3) . ?
N1_4 C15_4 1.50(3) . ?
C3_4 C14_4 1.27(3) . ?
C3_4 C4_4 1.49(3) . ?
C4_4 C5_4 1.38(2) . ?
C4_4 H4_4 0.9500 . ?
C5_4 N2_4 1.35(2) . ?
C5_4 C9_4 1.41(3) . ?
N2_4 C6_4 1.37(2) . ?
N2_4 C8_4 1.43(2) . ?
C6_4 C7_4 1.31(3) . ?
C6_4 H6_4 0.9500 . ?
C7_4 N3_4 1.39(3) . ?
C7_4 H7_4 0.9500 . ?
N3_4 C8_4 1.25(2) . ?
C8_4 H8_4 0.9500 . ?
C9_4 C10_4 1.57(3) . ?
C9_4 H9_4 0.9500 . ?
C10_4 N4_4 1.34(3) . ?
C10_4 C14_4 1.40(3) . ?
N4_4 C11_4 1.27(3) . ?
N4_4 C13_4 1.37(3) . ?
C11_4 C12_4 1.39(3) . ?
C11_4 H11_4 0.9500 . ?
C12_4 N5_4 1.31(3) . ?
C12_4 H12_4 0.9500 . ?
N5_4 C13_4 1.27(2) . ?
C13_4 H13_4 0.9500 . ?
C14_4 H14_4 0.9500 . ?
C15_4 N6_4 1.31(3) . ?
C15_4 H15_4 0.9500 . ?
C1_5 N6_5 1.38(2) . ?
C1_5 C2_5 1.41(2) . ?
C1_5 H1_5 0.9500 . ?
C2_5 N1_5 1.37(2) . ?
C2_5 H2_5 0.9500 . ?
N1_5 C15_5 1.38(2) . ?
N1_5 C3_5 1.45(2) . ?
C3_5 C14_5 1.34(3) . ?
C3_5 C4_5 1.36(3) . ?
C4_5 C5_5 1.45(2) . ?
C4_5 H4_5 0.9500 . ?
C5_5 N2_5 1.38(2) . ?
C5_5 C9_5 1.41(2) . ?
N2_5 C6_5 1.33(3) . ?
N2_5 C8_5 1.45(2) . ?
C6_5 C7_5 1.34(3) . ?
C6_5 H6_5 0.9500 . ?
C7_5 N3_5 1.29(2) . ?
C7_5 H7_5 0.9500 . ?
N3_5 C8_5 1.34(2) . ?
C8_5 H8_5 0.9500 . ?
C9_5 C10_5 1.42(3) . ?
C9_5 H9_5 0.9500 . ?
C10_5 C14_5 1.38(2) . ?
C10_5 N4_5 1.44(2) . ?
N4_5 C13_5 1.19(2) . ?
N4_5 C11_5 1.36(2) . ?
C11_5 C12_5 1.28(3) . ?
C11_5 H11_5 0.9500 . ?
C12_5 N5_5 1.32(2) . ?
C12_5 H12_5 0.9500 . ?
N5_5 C13_5 1.41(3) . ?
C13_5 H13_5 0.9500 . ?
C14_5 H14_5 0.9500 . ?
C15_5 N6_5 1.35(2) . ?
C15_5 H15_5 0.9500 . ?
N1_6 C1_6 1.491(14) . ?
N1_6 H1A_6 0.9100 . ?
N1_6 H1B_6 0.9100 . ?
C1_6 C6_6 1.482(15) . ?
C1_6 C2_6 1.547(14) . ?
C1_6 H1_6 1.0000 . ?
C2_6 C3_6 1.557(16) . ?
C2_6 H2A_6 0.9900 . ?
C2_6 H2B_6 0.9900 . ?
C3_6 C4_6 1.495(18) . ?
C3_6 H3A_6 0.9900 . ?
C3_6 H3B_6 0.9900 . ?
C4_6 C5_6 1.550(17) . ?
C4_6 H4A_6 0.9900 . ?
C4_6 H4B_6 0.9900 . ?
C5_6 C6_6 1.550(16) . ?
C5_6 H5A_6 0.9900 . ?
C5_6 H5B_6 0.9900 . ?
C6_6 N2_6 1.481(14) . ?
C6_6 H6_6 1.0000 . ?
N2_6 H2C_6 0.9100 . ?
N2_6 H2D_6 0.9100 . ?
N1_7 C1_7 1.499(14) . ?
N1_7 H1A_7 0.9100 . ?
N1_7 H1B_7 0.9100 . ?
C1_7 C6_7 1.471(15) . ?
C1_7 C2_7 1.526(15) . ?
C1_7 H1_7 1.0000 . ?
C2_7 C3_7 1.539(17) . ?
C2_7 H2A_7 0.9900 . ?
C2_7 H2B_7 0.9900 . ?
C3_7 C4_7 1.505(17) . ?
C3_7 H3A_7 0.9900 . ?
C3_7 H3B_7 0.9900 . ?
C4_7 C5_7 1.521(17) . ?
C4_7 H4A_7 0.9900 . ?
C4_7 H4B_7 0.9900 . ?
C5_7 C6_7 1.541(16) . ?
C5_7 H5A_7 0.9900 . ?
C5_7 H5B_7 0.9900 . ?
C6_7 N2_7 1.509(13) . ?
C6_7 H6_7 1.0000 . ?
N2_7 H2C_7 0.9100 . ?
N2_7 H2D_7 0.9100 . ?
N1_8 C1_8 1.489(14) . ?
N1_8 H1A_8 0.9100 . ?
N1_8 H1B_8 0.9100 . ?
C1_8 C6_8 1.479(14) . ?
C1_8 C2_8 1.529(15) . ?
C1_8 H1_8 1.0000 . ?
C2_8 C3_8 1.531(15) . ?
C2_8 H2A_8 0.9900 . ?
C2_8 H2B_8 0.9900 . ?
C3_8 C4_8 1.502(17) . ?
C3_8 H3A_8 0.9900 . ?
C3_8 H3B_8 0.9900 . ?
C4_8 C5_8 1.557(17) . ?
C4_8 H4A_8 0.9900 . ?
C4_8 H4B_8 0.9900 . ?
C5_8 C6_8 1.549(15) . ?
C5_8 H5A_8 0.9900 . ?
C5_8 H5B_8 0.9900 . ?
C6_8 N2_8 1.493(14) . ?
C6_8 H6_8 1.0000 . ?
N2_8 H2C_8 0.9100 . ?
N2_8 H2D_8 0.9100 . ?
N1_9 C1_9 1.504(13) . ?
N1_9 H1A_9 0.9100 . ?
N1_9 H1B_9 0.9100 . ?
C1_9 C6_9 1.468(14) . ?
C1_9 C2_9 1.535(15) . ?
C1_9 H1_9 1.0000 . ?
C2_9 C3_9 1.512(15) . ?
C2_9 H2A_9 0.9900 . ?
C2_9 H2B_9 0.9900 . ?
C3_9 C4_9 1.495(16) . ?
C3_9 H3A_9 0.9900 . ?
C3_9 H3B_9 0.9900 . ?
C4_9 C5_9 1.527(15) . ?
C4_9 H4A_9 0.9900 . ?
C4_9 H4B_9 0.9900 . ?
C5_9 C6_9 1.533(14) . ?
C5_9 H5A_9 0.9900 . ?
C5_9 H5B_9 0.9900 . ?
C6_9 N2_9 1.508(14) . ?
C6_9 H6_9 1.0000 . ?
N2_9 H2C_9 0.9100 . ?
N2_9 H2D_9 0.9100 . ?
N1_10 C1_10 1.482(14) . ?
N1_10 H1A_10 0.9100 . ?
N1_10 H1B_10 0.9100 . ?
C1_10 C6_10 1.452(15) . ?
C1_10 C2_10 1.510(15) . ?
C1_10 H1_10 1.0000 . ?
C2_10 C3_10 1.519(17) . ?
C2_10 H2A_10 0.9900 . ?
C2_10 H2B_10 0.9900 . ?
C3_10 C4_10 1.489(18) . ?
C3_10 H3A_10 0.9900 . ?
C3_10 H3B_10 0.9900 . ?
C4_10 C5_10 1.560(17) . ?
C4_10 H4A_10 0.9900 . ?
C4_10 H4B_10 0.9900 . ?
C5_10 C6_10 1.563(15) . ?
C5_10 H5A_10 0.9900 . ?
C5_10 H5B_10 0.9900 . ?
C6_10 N2_10 1.527(14) . ?
C6_10 H6_10 1.0000 . ?
N2_10 H2C_10 0.9100 . ?
N2_10 H2D_10 0.9100 . ?
N1_11 C1_11 1.524(15) . ?
N1_11 H1A_11 0.9100 . ?
N1_11 H1B_11 0.9100 . ?
C1_11 C6_11 1.482(15) . ?
C1_11 C2_11 1.516(16) . ?
C1_11 H1_11 1.0000 . ?
C2_11 C3_11 1.519(16) . ?
C2_11 H2A_11 0.9900 . ?
C2_11 H2B_11 0.9900 . ?
C3_11 C4_11 1.511(17) . ?
C3_11 H3A_11 0.9900 . ?
C3_11 H3B_11 0.9900 . ?
C4_11 C5_11 1.515(17) . ?
C4_11 H4A_11 0.9900 . ?
C4_11 H4B_11 0.9900 . ?
C5_11 C6_11 1.528(15) . ?
C5_11 H5A_11 0.9900 . ?
C5_11 H5B_11 0.9900 . ?
C6_11 N2_11 1.477(14) . ?
C6_11 H6_11 1.0000 . ?
N2_11 H2C_11 0.9100 . ?
N2_11 H2D_11 0.9100 . ?
N1_12 O2_12 1.11(3) . ?
N1_12 O3_12 1.27(2) . ?
N1_12 O1_12 1.32(3) . ?
N1_13 O2_13 1.21(2) . ?
N1_13 O3_13 1.28(2) . ?
N1_13 O1_13 1.307(19) . ?
N1_14 O1_14 1.19(2) . ?
N1_14 O3_14 1.24(2) . ?
N1_14 O2_14 1.28(2) . ?
N1_15 O1_15 1.18(2) . ?
N1_15 O2_15 1.27(2) . ?
N1_15 O3_15 1.27(2) . ?
N1_16 O1_16 1.19(2) . ?
N1_16 O2_16 1.32(2) . ?
N1_16 O3_16 1.32(2) . ?
N1_17 O2_17 1.2163 . ?
N1_17 O1_17 1.2184 . ?
N1_17 O3_17 1.2189 . ?
N_18 O1_18 1.17(2) . ?
N_18 O2_18 1.21(2) . ?
N_18 O3_18 1.38(3) . ?
N1_19 O3_19 1.230(17) . ?
N1_19 O1_19 1.24(3) . ?
N1_19 O2_19 1.52(3) . ?
N1_20 O2_20 1.15(2) . ?
N1_20 O3_20 1.27(2) . ?
N1_20 O1_20 1.34(2) . ?
N1_21 O3_21 1.12(2) . ?
N1_21 O1_21 1.18(2) . ?
N1_21 O2_21 1.32(2) . ?
N1_22 O2_22 1.27(3) . ?
N1_22 O1_22 1.60(2) . ?
N1_22 O3_22 1.62(4) . ?
N1_23 O1_23 1.19(2) . ?
N1_23 O2_23 1.56(3) . ?
N1_23 O3_23 1.67(2) . ?
Pd01_24 N6_26 1.935(16) . ?
Pd01_24 N5_25 2.005(15) . ?
Pd01_24 N1_29 2.022(14) . ?
Pd01_24 N2_29 2.034(14) . ?
Pd02_24 N3_25 2.029(14) . ?
Pd02_24 N2_30 2.040(16) . ?
Pd02_24 N6_28 2.060(14) . ?
Pd02_24 N1_30 2.064(13) . ?
Pd03_24 N6_25 1.982(15) . ?
Pd03_24 N6_27 2.008(13) . ?
Pd03_24 N2_31 2.009(12) . ?
Pd03_24 N1_31 2.017(13) . ?
Pd04_24 N3_28 1.994(17) . ?
Pd04_24 N2_32 2.018(13) . ?
Pd04_24 N3_26 2.029(13) . ?
Pd04_24 N1_32 2.046(14) . ?
Pd05_24 N1_33 2.017(16) . ?
Pd05_24 N2_33 2.023(17) . ?
Pd05_24 N5_26 2.034(17) . ?
Pd05_24 N3_27 2.09(2) . ?
Pd06_24 N5_27 1.977(18) . ?
Pd06_24 N5_28 2.036(19) . ?
Pd06_24 N2_34 2.041(17) . ?
Pd06_24 N1_34 2.058(13) . ?
C1_25 C2_25 1.32(3) . ?
C1_25 N6_25 1.42(2) . ?
C1_25 H1_25 0.9500 . ?
C2_25 N1_25 1.40(2) . ?
C2_25 H2_25 0.9500 . ?
N1_25 C15_25 1.29(2) . ?
N1_25 C3_25 1.45(2) . ?
C3_25 C4_25 1.26(2) . ?
C3_25 C14_25 1.35(3) . ?
C4_25 C5_25 1.42(2) . ?
C4_25 H4_25 0.9500 . ?
C5_25 C9_25 1.45(2) . ?
C5_25 N2_25 1.46(2) . ?
N2_25 C6_25 1.27(2) . ?
N2_25 C8_25 1.43(2) . ?
C6_25 N3_25 1.37(2) . ?
C6_25 H6_25 0.9500 . ?
C7_25 C8_25 1.30(3) . ?
C7_25 N3_25 1.46(3) . ?
C7_25 H7_25 0.9500 . ?
C8_25 H8_25 0.9500 . ?
C9_25 C10_25 1.30(2) . ?
C9_25 H9_25 0.9500 . ?
C10_25 C14_25 1.40(2) . ?
C10_25 N4_25 1.45(2) . ?
N4_25 C11_25 1.32(2) . ?
N4_25 C13_25 1.40(2) . ?
C11_25 C12_25 1.28(3) . ?
C11_25 H11_25 0.9500 . ?
C12_25 N5_25 1.38(2) . ?
C12_25 H12_25 0.9500 . ?
N5_25 C13_25 1.28(2) . ?
C13_25 H13_25 0.9500 . ?
C14_25 H14_25 0.9500 . ?
C15_25 N6_25 1.32(2) . ?
C15_25 H15_25 0.9500 . ?
C1_26 N6_26 1.35(2) . ?
C1_26 C2_26 1.39(2) . ?
C1_26 H1_26 0.9500 . ?
C2_26 N1_26 1.47(2) . ?
C2_26 H2_26 0.9500 . ?
N1_26 C15_26 1.32(2) . ?
N1_26 C3_26 1.39(2) . ?
C3_26 C14_26 1.34(3) . ?
C3_26 C4_26 1.40(2) . ?
C4_26 C5_26 1.39(2) . ?
C4_26 H4_26 0.9500 . ?
C5_26 N2_26 1.39(2) . ?
C5_26 C9_26 1.48(3) . ?
N2_26 C6_26 1.34(3) . ?
N2_26 C8_26 1.40(2) . ?
C6_26 C7_26 1.40(2) . ?
C6_26 H6_26 0.9500 . ?
C7_26 N3_26 1.36(2) . ?
C7_26 H7_26 0.9500 . ?
N3_26 C8_26 1.32(3) . ?
C8_26 H8_26 0.9500 . ?
C9_26 C10_26 1.26(3) . ?
C9_26 H9_26 0.9500 . ?
C10_26 N4_26 1.41(2) . ?
C10_26 C14_26 1.49(2) . ?
N4_26 C13_26 1.32(2) . ?
N4_26 C11_26 1.50(3) . ?
C11_26 C12_26 1.27(3) . ?
C11_26 H11_26 0.9500 . ?
C12_26 N5_26 1.46(3) . ?
C12_26 H12_26 0.9500 . ?
N5_26 C13_26 1.41(2) . ?
C13_26 H13_26 0.9500 . ?
C14_26 H14_26 0.9500 . ?
C15_26 N6_26 1.38(2) . ?
C15_26 H15_26 0.9500 . ?
C1_27 C2_27 1.37(3) . ?
C1_27 N6_27 1.41(3) . ?
C1_27 H1_27 0.9500 . ?
C2_27 N1_27 1.26(2) . ?
C2_27 H2_27 0.9500 . ?
N1_27 C15_27 1.29(2) . ?
N1_27 C3_27 1.46(2) . ?
C3_27 C4_27 1.30(3) . ?
C3_27 C14_27 1.45(2) . ?
C4_27 C5_27 1.41(3) . ?
C4_27 H4_27 0.9500 . ?
C5_27 C9_27 1.35(3) . ?
C5_27 N2_27 1.47(3) . ?
N2_27 C8_27 1.21(3) . ?
N2_27 C6_27 1.30(3) . ?
C6_27 C7_27 1.39(4) . ?
C6_27 C8_27 2.00(4) . ?
C6_27 H6_27 0.9500 . ?
C7_27 N3_27 1.33(3) . ?
C7_27 H7_27 0.9500 . ?
N3_27 C8_27 1.32(3) . ?
C8_27 H8_27 0.9500 . ?
C9_27 C10_27 1.22(3) . ?
C9_27 H9_27 0.9500 . ?
C10_27 C14_27 1.40(3) . ?
C10_27 N4_27 1.54(3) . ?
N4_27 C13_27 1.33(3) . ?
N4_27 C11_27 1.49(3) . ?
C11_27 C12_27 1.32(3) . ?
C11_27 H11_27 0.9500 . ?
C12_27 N5_27 1.44(3) . ?
C12_27 H12_27 0.9500 . ?
N5_27 C13_27 1.39(3) . ?
C13_27 H13_27 0.9500 . ?
C14_27 H14_27 0.9500 . ?
C15_27 N6_27 1.33(2) . ?
C15_27 H15_27 0.9500 . ?
C1_28 C2_28 1.31(2) . ?
C1_28 N6_28 1.38(2) . ?
C1_28 H1_28 0.9500 . ?
C2_28 N1_28 1.41(2) . ?
C2_28 H2_28 0.9500 . ?
N1_28 C15_28 1.29(2) . ?
N1_28 C3_28 1.42(2) . ?
C3_28 C4_28 1.39(2) . ?
C3_28 C14_28 1.43(2) . ?
C4_28 C5_28 1.33(2) . ?
C4_28 H4_28 0.9500 . ?
C5_28 C9_28 1.34(3) . ?
C5_28 N2_28 1.50(3) . ?
N2_28 C8_28 1.31(2) . ?
N2_28 C6_28 1.39(3) . ?
C6_28 C7_28 1.42(3) . ?
C6_28 H6_28 0.9500 . ?
C7_28 N3_28 1.46(3) . ?
C7_28 H7_28 0.9500 . ?
N3_28 C8_28 1.28(3) . ?
C8_28 H8_28 0.9500 . ?
C9_28 C10_28 1.35(3) . ?
C9_28 H9_28 0.9500 . ?
C10_28 C14_28 1.42(2) . ?
C10_28 N4_28 1.42(2) . ?
N4_28 C11_28 1.37(2) . ?
N4_28 C13_28 1.57(2) . ?
C11_28 C12_28 1.42(2) . ?
C11_28 H11_28 0.9500 . ?
C12_28 N5_28 1.44(3) . ?
C12_28 H12_28 0.9500 . ?
N5_28 C13_28 1.18(3) . ?
C13_28 H13_28 0.9500 . ?
C14_28 H14_28 0.9500 . ?
C15_28 N6_28 1.27(2) . ?
C15_28 H15_28 0.9500 . ?
N1_29 C1_29 1.509(14) . ?
N1_29 H1A_29 0.9100 . ?
N1_29 H1B_29 0.9100 . ?
C1_29 C6_29 1.461(14) . ?
C1_29 C2_29 1.549(14) . ?
C1_29 H1_29 1.0000 . ?
C2_29 C3_29 1.513(15) . ?
C2_29 H2A_29 0.9900 . ?
C2_29 H2B_29 0.9900 . ?
C3_29 C4_29 1.503(17) . ?
C3_29 H3A_29 0.9900 . ?
C3_29 H3B_29 0.9900 . ?
C4_29 C5_29 1.531(17) . ?
C4_29 H4A_29 0.9900 . ?
C4_29 H4B_29 0.9900 . ?
C5_29 C6_29 1.529(15) . ?
C5_29 H5A_29 0.9900 . ?
C5_29 H5B_29 0.9900 . ?
C6_29 N2_29 1.506(14) . ?
C6_29 H6_29 1.0000 . ?
N2_29 H2C_29 0.9100 . ?
N2_29 H2D_29 0.9100 . ?
N1_30 C1_30 1.480(13) . ?
N1_30 H1A_30 0.9100 . ?
N1_30 H1B_30 0.9100 . ?
C1_30 C6_30 1.475(14) . ?
C1_30 C2_30 1.536(14) . ?
C1_30 H1_30 1.0000 . ?
C2_30 C3_30 1.508(15) . ?
C2_30 H2A_30 0.9900 . ?
C2_30 H2B_30 0.9900 . ?
C3_30 C4_30 1.532(16) . ?
C3_30 H3A_30 0.9900 . ?
C3_30 H3B_30 0.9900 . ?
C4_30 C5_30 1.558(17) . ?
C4_30 H4A_30 0.9900 . ?
C4_30 H4B_30 0.9900 . ?
C5_30 C6_30 1.539(14) . ?
C5_30 H5A_30 0.9900 . ?
C5_30 H5B_30 0.9900 . ?
C6_30 N2_30 1.500(14) . ?
C6_30 H6_30 1.0000 . ?
N2_30 H2C_30 0.9100 . ?
N2_30 H2D_30 0.9100 . ?
N1_31 C1_31 1.497(13) . ?
N1_31 H1A_31 0.9100 . ?
N1_31 H1B_31 0.9100 . ?
C1_31 C6_31 1.479(14) . ?
C1_31 C2_31 1.537(15) . ?
C1_31 H1_31 1.0000 . ?
C2_31 C3_31 1.518(15) . ?
C2_31 H2A_31 0.9900 . ?
C2_31 H2B_31 0.9900 . ?
C3_31 C4_31 1.484(16) . ?
C3_31 H3A_31 0.9900 . ?
C3_31 H3B_31 0.9900 . ?
C4_31 C5_31 1.523(16) . ?
C4_31 H4A_31 0.9900 . ?
C4_31 H4B_31 0.9900 . ?
C5_31 C6_31 1.542(13) . ?
C5_31 H5A_31 0.9900 . ?
C5_31 H5B_31 0.9900 . ?
C6_31 N2_31 1.475(14) . ?
C6_31 H6_31 1.0000 . ?
N2_31 H2C_31 0.9100 . ?
N2_31 H2D_31 0.9100 . ?
N1_32 C1_32 1.493(14) . ?
N1_32 H1A_32 0.9100 . ?
N1_32 H1B_32 0.9100 . ?
C1_32 C6_32 1.482(14) . ?
C1_32 C2_32 1.528(14) . ?
C1_32 H1_32 1.0000 . ?
C2_32 C3_32 1.534(16) . ?
C2_32 H2A_32 0.9900 . ?
C2_32 H2B_32 0.9900 . ?
C3_32 C4_32 1.485(17) . ?
C3_32 H3A_32 0.9900 . ?
C3_32 H3B_32 0.9900 . ?
C4_32 C5_32 1.511(16) . ?
C4_32 H4A_32 0.9900 . ?
C4_32 H4B_32 0.9900 . ?
C5_32 C6_32 1.533(14) . ?
C5_32 H5A_32 0.9900 . ?
C5_32 H5B_32 0.9900 . ?
C6_32 N2_32 1.491(13) . ?
C6_32 H6_32 1.0000 . ?
N2_32 H2C_32 0.9100 . ?
N2_32 H2D_32 0.9100 . ?
N1_33 C1_33 1.490(15) . ?
N1_33 H1A_33 0.9100 . ?
N1_33 H1B_33 0.9100 . ?
C1_33 C6_33 1.455(15) . ?
C1_33 C2_33 1.529(16) . ?
C1_33 H1_33 1.0000 . ?
C2_33 C3_33 1.500(18) . ?
C2_33 H2A_33 0.9900 . ?
C2_33 H2B_33 0.9900 . ?
C3_33 C4_33 1.490(19) . ?
C3_33 H3A_33 0.9900 . ?
C3_33 H3B_33 0.9900 . ?
C4_33 C5_33 1.528(18) . ?
C4_33 H4A_33 0.9900 . ?
C4_33 H4B_33 0.9900 . ?
C5_33 C6_33 1.558(16) . ?
C5_33 H5A_33 0.9900 . ?
C5_33 H5B_33 0.9900 . ?
C6_33 N2_33 1.511(15) . ?
C6_33 H6_33 1.0000 . ?
N2_33 H2C_33 0.9100 . ?
N2_33 H2D_33 0.9100 . ?
N1_34 C1_34 1.503(14) . ?
N1_34 H1A_34 0.9100 . ?
N1_34 H1B_34 0.9100 . ?
C1_34 C6_34 1.477(15) . ?
C1_34 C2_34 1.526(15) . ?
C1_34 H1_34 1.0000 . ?
C2_34 C3_34 1.538(16) . ?
C2_34 H2A_34 0.9900 . ?
C2_34 H2B_34 0.9900 . ?
C3_34 C4_34 1.522(17) . ?
C3_34 H3A_34 0.9900 . ?
C3_34 H3B_34 0.9900 . ?
C4_34 C5_34 1.537(16) . ?
C4_34 H4A_34 0.9900 . ?
C4_34 H4B_34 0.9900 . ?
C5_34 C6_34 1.554(16) . ?
C5_34 H5A_34 0.9900 . ?
C5_34 H5B_34 0.9900 . ?
C6_34 N2_34 1.493(14) . ?
C6_34 H6_34 1.0000 . ?
N2_34 H2C_34 0.9100 . ?
N2_34 H2D_34 0.9100 . ?
N1_35 O3_35 1.12(2) . ?
N1_35 O1_35 1.22(3) . ?
N1_35 O2_35 1.41(3) . ?
N1_36 O2_36 1.24(2) . ?
N1_36 O1_36 1.26(2) . ?
N1_36 O3_36 1.26(3) . ?
N1_37 O2_37 1.23(2) . ?
N1_37 O3_37 1.27(2) . ?
N1_37 O1_37 1.29(2) . ?
N1_38 O2_38 1.168(19) . ?
N1_38 O3_38 1.21(2) . ?
N1_38 O1_38 1.29(2) . ?
N1_39 O2_39 1.12(2) . ?
N1_39 O3_39 1.19(2) . ?
N1_39 O1_39 1.316(18) . ?
N1_40 O1_40 1.10(2) . ?
N1_40 O2_40 1.23(2) . ?
N1_40 O3_40 1.32(3) . ?
N1_41 O2_41 1.21(2) . ?
N1_41 O1_41 1.27(2) . ?
N1_41 O3_41 1.27(2) . ?
N1_42 O2_42 1.12(3) . ?
N1_42 O1_42 1.18(3) . ?
N1_42 O3_42 1.42(3) . ?
N1_43 O2_43 1.19(3) . ?
N1_43 O3_43 1.22(3) . ?
N1_43 O1_43 1.35(4) . ?
N1_44 O1_44 1.10(2) . ?
N1_44 O3_44 1.26(2) . ?
N1_44 O2_44 1.32(2) . ?
N1_45 O2_45 1.19(3) . ?
N1_45 O1_45 1.23(3) . ?
N1_45 O3_45 1.35(4) . ?
N1_46 O2_46 1.2166 . ?
N1_46 O1_46 1.2186 . ?
N1_46 O3_46 1.2188 . ?
N1_47 O2_47 1.2164 . ?
N1_47 O1_47 1.2186 . ?
N1_47 O3_47 1.2188 . ?
N1_48 O2_48 1.2164 . ?
N1_48 O1_48 1.2185 . ?
N1_48 O3_48 1.2189 . ?
N1_49 O2_49 1.2167 . ?
N1_49 O3_49 1.2186 . ?
N1_49 O1_49 1.2186 . ?
C2_50 C1_50 1.71(3) . ?
C2_50 H2A_50 0.9800 . ?
C2_50 H2B_50 0.9800 . ?
C2_50 H2C_50 0.9800 . ?
C1_50 O1_50 1.15(2) . ?
C1_50 C3_50 1.71(3) . ?
C3_50 H3A_50 0.9800 . ?
C3_50 H3B_50 0.9800 . ?
C3_50 H3C_50 0.9800 . ?
O1_51 H1A_51 0.9671 . ?
O1_51 H1B_51 0.9664 . ?
O2_51 H2B_51 0.9665 . ?
O2_51 H2A_51 0.9670 . ?
O3_51 H3A_51 0.9664 . ?
O3_51 H3B_51 0.9670 . ?
O4_51 H4A_51 0.9664 . ?
O4_51 H4B_51 0.9669 . ?
O5_51 H5A_51 0.9664 . ?
O5_51 H5B_51 0.9669 . ?
O6_51 H6A_51 0.9669 . ?
O6_51 H6B_51 0.9665 . ?
O7_51 H7A_51 0.9670 . ?
O7_51 H7B_51 0.9664 . ?
O8_51 H8A_51 0.9671 . ?
O8_51 H8B_51 0.9664 . ?
O9_51 H9A_51 0.9669 . ?
O9_51 H9B_51 0.9665 . ?
O10_51 H10A_51 0.9669 . ?
O10_51 H10B_51 0.9665 . ?
O11_51 H11A_51 0.9668 . ?
O11_51 H11B_51 0.9665 . ?
O12_51 H12A_51 0.9669 . ?
O12_51 H12B_51 0.9665 . ?
O13_51 H13A_51 0.9671 . ?
O13_51 H13B_51 0.9663 . ?
O14_51 H14A_51 0.9669 . ?
O14_51 H14B_51 0.9664 . ?
O15_51 H15A_51 0.9669 . ?
O15_51 H15B_51 0.9663 . ?
O16_51 H16A_51 0.9671 . ?
O16_51 H16B_51 0.9664 . ?
O17_51 H17A_51 0.9670 . ?
O17_51 H17B_51 0.9664 . ?
O18_51 H18A_51 0.9664 . ?
O18_51 H18B_51 0.9669 . ?
O19_51 H19A_51 0.9670 . ?
O19_51 H19B_51 0.9664 . ?
O20_51 H2OA_51 0.9671 . ?
O20_51 H20B_51 0.9665 . ?
O21_51 H21A_51 0.9670 . ?
O21_51 H21B_51 0.9665 . ?
O22_51 H22A_51 0.9670 . ?
O22_51 H22B_51 0.9663 . ?
O23_51 H23A_51 0.9671 . ?
O23_51 H23B_51 0.9665 . ?
O24_51 H24A_51 0.9669 . ?
O24_51 H24B_51 0.9665 . ?
O25_51 H25A_51 0.9669 . ?
O25_51 H25B_51 0.9665 . ?
O26A_51 H26A_51 0.9670 . ?
O26A_51 H26B_51 0.9665 . ?
O26B_51 H25A_51 1.4139 . ?
O26B_51 H26C_51 0.9669 . ?
O26B_51 H26D_51 0.9664 . ?
O27_51 H27A_51 0.9670 . ?
O27_51 H27B_51 0.9664 . ?
O28_51 H28A_51 0.9669 . ?
O28_51 H28B_51 0.9664 . ?
O29A_51 H29A_51 0.9671 . ?
O29A_51 H29B_51 0.9664 . ?
O29B_51 H29C_51 0.9669 . ?
O29B_51 H29D_51 0.9665 . ?
O30_51 H30A_51 0.9670 . ?
O30_51 H30B_51 0.9664 . ?
O31_51 H31A_51 0.9671 . ?
O31_51 H31B_51 0.9664 . ?

loop_
_geom_angle_atom_site_label_1
_geom_angle_atom_site_label_2
_geom_angle_atom_site_label_3
_geom_angle
_geom_angle_site_symmetry_1
_geom_angle_site_symmetry_3
_geom_angle_publ_flag
N1_6 Pd01_1 N5_2 93.1(5) . . ?
N1_6 Pd01_1 N2_6 84.2(5) . . ?
N5_2 Pd01_1 N2_6 174.0(5) . . ?
N1_6 Pd01_1 N6_3 173.1(6) . . ?
N5_2 Pd01_1 N6_3 91.3(5) . . ?
N2_6 Pd01_1 N6_3 92.0(5) . . ?
N6_5 Pd02_1 N3_2 93.4(6) . . ?
N6_5 Pd02_1 N1_7 173.2(6) . . ?
N3_2 Pd02_1 N1_7 92.1(5) . . ?
N6_5 Pd02_1 N2_7 91.0(5) . . ?
N3_2 Pd02_1 N2_7 172.3(6) . . ?
N1_7 Pd02_1 N2_7 83.9(5) . . ?
N2_8 Pd03_1 N6_4 170.0(7) . . ?
N2_8 Pd03_1 N1_8 84.3(5) . . ?
N6_4 Pd03_1 N1_8 92.4(6) . . ?
N2_8 Pd03_1 N6_2 93.0(5) . . ?
N6_4 Pd03_1 N6_2 91.2(7) . . ?
N1_8 Pd03_1 N6_2 173.5(6) . . ?
N1_9 Pd04_1 N3_5 174.4(5) . . ?
N1_9 Pd04_1 N3_3 93.9(5) . . ?
N3_5 Pd04_1 N3_3 91.7(6) . . ?
N1_9 Pd04_1 N2_9 85.4(4) . . ?
N3_5 Pd04_1 N2_9 89.0(5) . . ?
N3_3 Pd04_1 N2_9 178.6(7) . . ?
N3_4 Pd05_1 N5_3 86.4(7) . . ?
N3_4 Pd05_1 N2_10 96.7(6) . . ?
N5_3 Pd05_1 N2_10 174.2(7) . . ?
N3_4 Pd05_1 N1_10 178.9(6) . . ?
N5_3 Pd05_1 N1_10 93.0(6) . . ?
N2_10 Pd05_1 N1_10 84.0(5) . . ?
N1_11 Pd06_1 N5_4 175.5(7) . . ?
N1_11 Pd06_1 N5_5 94.4(6) . . ?
N5_4 Pd06_1 N5_5 89.9(7) . . ?
N1_11 Pd06_1 N2_11 83.8(5) . . ?
N5_4 Pd06_1 N2_11 92.0(7) . . ?
N5_5 Pd06_1 N2_11 177.6(7) . . ?
N6_2 C1_2 C2_2 108.2(18) . . ?
N6_2 C1_2 H1_2 125.9 . . ?
C2_2 C1_2 H1_2 125.9 . . ?
N1_2 C2_2 C1_2 107.0(18) . . ?
N1_2 C2_2 H2_2 126.5 . . ?
C1_2 C2_2 H2_2 126.5 . . ?
C2_2 N1_2 C3_2 131.1(16) . . ?
C2_2 N1_2 C15_2 109.7(15) . . ?
C3_2 N1_2 C15_2 119.2(14) . . ?
C14_2 C3_2 N1_2 120.0(15) . . ?
C14_2 C3_2 C4_2 117.6(16) . . ?
N1_2 C3_2 C4_2 122.1(16) . . ?
C5_2 C4_2 C3_2 114.5(16) . . ?
C5_2 C4_2 H4_2 122.7 . . ?
C3_2 C4_2 H4_2 122.7 . . ?
C9_2 C5_2 C4_2 129.7(16) . . ?
C9_2 C5_2 N2_2 118.9(16) . . ?
C4_2 C5_2 N2_2 110.9(16) . . ?
C8_2 N2_2 C6_2 109.0(15) . . ?
C8_2 N2_2 C5_2 128.7(16) . . ?
C6_2 N2_2 C5_2 122.2(16) . . ?
N3_2 C6_2 N2_2 107.3(17) . . ?
N3_2 C6_2 H6_2 126.4 . . ?
N2_2 C6_2 H6_2 126.4 . . ?
N3_2 C7_2 C8_2 112.5(16) . . ?
N3_2 C7_2 H7_2 123.8 . . ?
C8_2 C7_2 H7_2 123.8 . . ?
C6_2 N3_2 C7_2 108.7(16) . . ?
C6_2 N3_2 Pd02_1 119.2(13) . . ?
C7_2 N3_2 Pd02_1 131.6(12) . . ?
N2_2 C8_2 C7_2 102.4(17) . . ?
N2_2 C8_2 H8_2 128.8 . . ?
C7_2 C8_2 H8_2 128.8 . . ?
C5_2 C9_2 C10_2 113.5(15) . . ?
C5_2 C9_2 H9_2 123.2 . . ?
C10_2 C9_2 H9_2 123.2 . . ?
C14_2 C10_2 N4_2 121.3(16) . . ?
C14_2 C10_2 C9_2 122.6(17) . . ?
N4_2 C10_2 C9_2 115.8(15) . . ?
C13_2 N4_2 C11_2 108.2(15) . . ?
C13_2 N4_2 C10_2 126.7(16) . . ?
C11_2 N4_2 C10_2 124.9(14) . . ?
N4_2 C11_2 C12_2 104.2(13) . . ?
N4_2 C11_2 H11_2 127.9 . . ?
C12_2 C11_2 H11_2 127.9 . . ?
N5_2 C12_2 C11_2 107.1(15) . . ?
N5_2 C12_2 H12_2 126.4 . . ?
C11_2 C12_2 H12_2 126.4 . . ?
C13_2 N5_2 C12_2 108.1(14) . . ?
C13_2 N5_2 Pd01_1 122.0(11) . . ?
C12_2 N5_2 Pd01_1 129.1(12) . . ?
N4_2 C13_2 N5_2 112.3(15) . . ?
N4_2 C13_2 H13_2 123.9 . . ?
N5_2 C13_2 H13_2 123.9 . . ?
C10_2 C14_2 C3_2 121.6(17) . . ?
C10_2 C14_2 H14_2 119.2 . . ?
C3_2 C14_2 H14_2 119.2 . . ?
N6_2 C15_2 N1_2 101.6(15) . . ?
N6_2 C15_2 H15_2 129.2 . . ?
N1_2 C15_2 H15_2 129.2 . . ?
C15_2 N6_2 C1_2 113.1(17) . . ?
C15_2 N6_2 Pd03_1 118.3(12) . . ?
C1_2 N6_2 Pd03_1 128.5(13) . . ?
C2_3 C1_3 N6_3 98.8(15) . . ?
C2_3 C1_3 H1_3 130.6 . . ?
N6_3 C1_3 H1_3 130.6 . . ?
N1_3 C2_3 C1_3 114.8(18) . . ?
N1_3 C2_3 H2_3 122.6 . . ?
C1_3 C2_3 H2_3 122.6 . . ?
C2_3 N1_3 C15_3 105.0(14) . . ?
C2_3 N1_3 C3_3 127.9(16) . . ?
C15_3 N1_3 C3_3 126.9(15) . . ?
C14_3 C3_3 C4_3 120.1(17) . . ?
C14_3 C3_3 N1_3 117.5(17) . . ?
C4_3 C3_3 N1_3 121.9(18) . . ?
C5_3 C4_3 C3_3 121.3(19) . . ?
C5_3 C4_3 H4_3 119.3 . . ?
C3_3 C4_3 H4_3 119.3 . . ?
C9_3 C5_3 C4_3 121.1(18) . . ?
C9_3 C5_3 N2_3 119.7(16) . . ?
C4_3 C5_3 N2_3 119.0(17) . . ?
C8_3 N2_3 C6_3 109.5(15) . . ?
C8_3 N2_3 C5_3 121.6(17) . . ?
C6_3 N2_3 C5_3 128.7(16) . . ?
C7_3 C6_3 N2_3 103.4(17) . . ?
C7_3 C6_3 H6_3 128.3 . . ?
N2_3 C6_3 H6_3 128.3 . . ?
C6_3 C7_3 N3_3 113.3(19) . . ?
C6_3 C7_3 H7_3 123.4 . . ?
N3_3 C7_3 H7_3 123.4 . . ?
C8_3 N3_3 C7_3 105.1(16) . . ?
C8_3 N3_3 Pd04_1 128.2(13) . . ?
C7_3 N3_3 Pd04_1 126.5(14) . . ?
N3_3 C8_3 N2_3 108.6(17) . . ?
N3_3 C8_3 H8_3 125.7 . . ?
N2_3 C8_3 H8_3 125.7 . . ?
C5_3 C9_3 C10_3 119.2(15) . . ?
C5_3 C9_3 H9_3 120.4 . . ?
C10_3 C9_3 H9_3 120.4 . . ?
C14_3 C10_3 N4_3 120.8(16) . . ?
C14_3 C10_3 C9_3 119.2(16) . . ?
N4_3 C10_3 C9_3 120.0(14) . . ?
C11_3 N4_3 C13_3 104.4(17) . . ?
C11_3 N4_3 C10_3 127.8(15) . . ?
C13_3 N4_3 C10_3 127.7(15) . . ?
N4_3 C11_3 C12_3 106.5(17) . . ?
N4_3 C11_3 H11_3 126.7 . . ?
C12_3 C11_3 H11_3 126.7 . . ?
N5_3 C12_3 C11_3 110.7(19) . . ?
N5_3 C12_3 C13_3 37.5(11) . . ?
C11_3 C12_3 C13_3 73.4(13) . . ?
N5_3 C12_3 H12_3 124.7 . . ?
C11_3 C12_3 H12_3 124.7 . . ?
C13_3 C12_3 H12_3 161.4 . . ?
C13_3 N5_3 C12_3 104.3(18) . . ?
C13_3 N5_3 Pd05_1 125.0(14) . . ?
C12_3 N5_3 Pd05_1 129.6(15) . . ?
N5_3 C13_3 N4_3 113.6(17) . . ?
N5_3 C13_3 C12_3 38.2(11) . . ?
N4_3 C13_3 C12_3 75.6(12) . . ?
N5_3 C13_3 H13_3 123.2 . . ?
N4_3 C13_3 H13_3 123.2 . . ?
C12_3 C13_3 H13_3 161.0 . . ?
C10_3 C14_3 C3_3 118.5(17) . . ?
C10_3 C14_3 H14_3 120.8 . . ?
C3_3 C14_3 H14_3 120.8 . . ?
N6_3 C15_3 N1_3 108.0(17) . . ?
N6_3 C15_3 H15_3 126.0 . . ?
N1_3 C15_3 H15_3 126.0 . . ?
C15_3 N6_3 C1_3 113.1(15) . . ?
C15_3 N6_3 Pd01_1 119.4(13) . . ?
C1_3 N6_3 Pd01_1 127.2(10) . . ?
C2_4 C1_4 N6_4 112.3(19) . . ?
C2_4 C1_4 H1_4 123.9 . . ?
N6_4 C1_4 H1_4 123.9 . . ?
C1_4 C2_4 N1_4 103.5(18) . . ?
C1_4 C2_4 H2_4 128.2 . . ?
N1_4 C2_4 H2_4 128.2 . . ?
C3_4 N1_4 C2_4 127(2) . . ?
C3_4 N1_4 C15_4 124(2) . . ?
C2_4 N1_4 C15_4 108.1(17) . . ?
C14_4 C3_4 N1_4 122(2) . . ?
C14_4 C3_4 C4_4 122.3(19) . . ?
N1_4 C3_4 C4_4 115.8(19) . . ?
C5_4 C4_4 C3_4 117.1(18) . . ?
C5_4 C4_4 H4_4 121.4 . . ?
C3_4 C4_4 H4_4 121.4 . . ?
N2_4 C5_4 C4_4 120.2(17) . . ?
N2_4 C5_4 C9_4 118.7(18) . . ?
C4_4 C5_4 C9_4 121(2) . . ?
C5_4 N2_4 C6_4 127.9(16) . . ?
C5_4 N2_4 C8_4 127.2(15) . . ?
C6_4 N2_4 C8_4 104.0(15) . . ?
C7_4 C6_4 N2_4 105.8(17) . . ?
C7_4 C6_4 H6_4 127.1 . . ?
N2_4 C6_4 H6_4 127.1 . . ?
C6_4 C7_4 N3_4 113(2) . . ?
C6_4 C7_4 H7_4 123.4 . . ?
N3_4 C7_4 H7_4 123.4 . . ?
C8_4 N3_4 C7_4 103.8(18) . . ?
C8_4 N3_4 Pd05_1 125.9(14) . . ?
C7_4 N3_4 Pd05_1 129.6(15) . . ?
N3_4 C8_4 N2_4 112.9(17) . . ?
N3_4 C8_4 H8_4 123.5 . . ?
N2_4 C8_4 H8_4 123.5 . . ?
C5_4 C9_4 C10_4 119.9(19) . . ?
C5_4 C9_4 H9_4 120.1 . . ?
C10_4 C9_4 H9_4 120.1 . . ?
N4_4 C10_4 C14_4 126(2) . . ?
N4_4 C10_4 C9_4 121.6(18) . . ?
C14_4 C10_4 C9_4 112.1(17) . . ?
C11_4 N4_4 C10_4 127(2) . . ?
C11_4 N4_4 C13_4 107.1(19) . . ?
C10_4 N4_4 C13_4 126(2) . . ?
N4_4 C11_4 C12_4 106(2) . . ?
N4_4 C11_4 H11_4 126.9 . . ?
C12_4 C11_4 H11_4 126.9 . . ?
N5_4 C12_4 C11_4 109(2) . . ?
N5_4 C12_4 H12_4 125.5 . . ?
C11_4 C12_4 H12_4 125.5 . . ?
C13_4 N5_4 C12_4 106.6(19) . . ?
C13_4 N5_4 Pd06_1 123.3(17) . . ?
C12_4 N5_4 Pd06_1 127.8(16) . . ?
N5_4 C13_4 N4_4 110(2) . . ?
N5_4 C13_4 H13_4 124.9 . . ?
N4_4 C13_4 H13_4 124.9 . . ?
C3_4 C14_4 C10_4 127(2) . . ?
C3_4 C14_4 H14_4 116.5 . . ?
C10_4 C14_4 H14_4 116.5 . . ?
N6_4 C15_4 N1_4 102.8(19) . . ?
N6_4 C15_4 H15_4 128.6 . . ?
N1_4 C15_4 H15_4 128.6 . . ?
C15_4 N6_4 C1_4 112.9(18) . . ?
C15_4 N6_4 Pd03_1 118.3(15) . . ?
C1_4 N6_4 Pd03_1 128.8(14) . . ?
N6_5 C1_5 C2_5 110.2(16) . . ?
N6_5 C1_5 H1_5 124.9 . . ?
C2_5 C1_5 H1_5 124.9 . . ?
N1_5 C2_5 C1_5 104.7(17) . . ?
N1_5 C2_5 H2_5 127.6 . . ?
C1_5 C2_5 H2_5 127.6 . . ?
C2_5 N1_5 C15_5 108.9(14) . . ?
C2_5 N1_5 C3_5 126.3(17) . . ?
C15_5 N1_5 C3_5 124.8(16) . . ?
C14_5 C3_5 C4_5 126.1(17) . . ?
C14_5 C3_5 N1_5 120.4(17) . . ?
C4_5 C3_5 N1_5 113.5(17) . . ?
C3_5 C4_5 C5_5 115.7(18) . . ?
C3_5 C4_5 H4_5 122.1 . . ?
C5_5 C4_5 H4_5 122.1 . . ?
N2_5 C5_5 C9_5 118.3(14) . . ?
N2_5 C5_5 C4_5 121.1(16) . . ?
C9_5 C5_5 C4_5 120.6(16) . . ?
C6_5 N2_5 C5_5 130.8(16) . . ?
C6_5 N2_5 C8_5 107.3(16) . . ?
C5_5 N2_5 C8_5 121.7(16) . . ?
N2_5 C6_5 C7_5 106.5(18) . . ?
N2_5 C6_5 H6_5 126.7 . . ?
C7_5 C6_5 H6_5 126.7 . . ?
N3_5 C7_5 C6_5 111.5(18) . . ?
N3_5 C7_5 H7_5 124.2 . . ?
C6_5 C7_5 H7_5 124.2 . . ?
C7_5 N3_5 C8_5 109.7(16) . . ?
C7_5 N3_5 Pd04_1 131.1(14) . . ?
C8_5 N3_5 Pd04_1 118.9(13) . . ?
N3_5 C8_5 N2_5 103.9(16) . . ?
N3_5 C8_5 H8_5 128.0 . . ?
N2_5 C8_5 H8_5 128.0 . . ?
C5_5 C9_5 C10_5 118.0(15) . . ?
C5_5 C9_5 H9_5 121.0 . . ?
C10_5 C9_5 H9_5 121.0 . . ?
C14_5 C10_5 C9_5 120.6(17) . . ?
C14_5 C10_5 N4_5 122.0(17) . . ?
C9_5 C10_5 N4_5 117.2(15) . . ?
C13_5 N4_5 C11_5 109.5(17) . . ?
C13_5 N4_5 C10_5 122.1(18) . . ?
C11_5 N4_5 C10_5 128.4(15) . . ?
C12_5 C11_5 N4_5 108.9(17) . . ?
C12_5 C11_5 H11_5 125.5 . . ?
N4_5 C11_5 H11_5 125.5 . . ?
C11_5 C12_5 N5_5 107(2) . . ?
C11_5 C12_5 H12_5 126.3 . . ?
N5_5 C12_5 H12_5 126.3 . . ?
C12_5 N5_5 C13_5 105.4(16) . . ?
C12_5 N5_5 Pd06_1 125.2(15) . . ?
C13_5 N5_5 Pd06_1 128.8(13) . . ?
N4_5 C13_5 N5_5 108.8(17) . . ?
N4_5 C13_5 H13_5 125.6 . . ?
N5_5 C13_5 H13_5 125.6 . . ?
C3_5 C14_5 C10_5 118.9(19) . . ?
C3_5 C14_5 H14_5 120.5 . . ?
C10_5 C14_5 H14_5 120.5 . . ?
N6_5 C15_5 N1_5 110.4(16) . . ?
N6_5 C15_5 H15_5 124.8 . . ?
N1_5 C15_5 H15_5 124.8 . . ?
C15_5 N6_5 C1_5 105.7(15) . . ?
C15_5 N6_5 Pd02_1 123.2(14) . . ?
C1_5 N6_5 Pd02_1 130.8(12) . . ?
C1_6 N1_6 Pd01_1 107.2(8) . . ?
C1_6 N1_6 H1A_6 110.3 . . ?
Pd01_1 N1_6 H1A_6 110.3 . . ?
C1_6 N1_6 H1B_6 110.3 . . ?
Pd01_1 N1_6 H1B_6 110.3 . . ?
H1A_6 N1_6 H1B_6 108.5 . . ?
C6_6 C1_6 N1_6 106.8(11) . . ?
C6_6 C1_6 C2_6 112.6(10) . . ?
N1_6 C1_6 C2_6 112.2(10) . . ?
C6_6 C1_6 H1_6 108.4 . . ?
N1_6 C1_6 H1_6 108.4 . . ?
C2_6 C1_6 H1_6 108.4 . . ?
C1_6 C2_6 C3_6 109.3(12) . . ?
C1_6 C2_6 H2A_6 109.8 . . ?
C3_6 C2_6 H2A_6 109.8 . . ?
C1_6 C2_6 H2B_6 109.8 . . ?
C3_6 C2_6 H2B_6 109.8 . . ?
H2A_6 C2_6 H2B_6 108.3 . . ?
C4_6 C3_6 C2_6 111.0(14) . . ?
C4_6 C3_6 H3A_6 109.4 . . ?
C2_6 C3_6 H3A_6 109.4 . . ?
C4_6 C3_6 H3B_6 109.4 . . ?
C2_6 C3_6 H3B_6 109.4 . . ?
H3A_6 C3_6 H3B_6 108.0 . . ?
C3_6 C4_6 C5_6 109.2(15) . . ?
C3_6 C4_6 H4A_6 109.8 . . ?
C5_6 C4_6 H4A_6 109.8 . . ?
C3_6 C4_6 H4B_6 109.8 . . ?
C5_6 C4_6 H4B_6 109.8 . . ?
H4A_6 C4_6 H4B_6 108.3 . . ?
C6_6 C5_6 C4_6 107.8(14) . . ?
C6_6 C5_6 H5A_6 110.2 . . ?
C4_6 C5_6 H5A_6 110.2 . . ?
C6_6 C5_6 H5B_6 110.2 . . ?
C4_6 C5_6 H5B_6 110.2 . . ?
H5A_6 C5_6 H5B_6 108.5 . . ?
N2_6 C6_6 C1_6 107.6(11) . . ?
N2_6 C6_6 C5_6 111.8(12) . . ?
C1_6 C6_6 C5_6 110.3(13) . . ?
N2_6 C6_6 H6_6 109.0 . . ?
C1_6 C6_6 H6_6 109.0 . . ?
C5_6 C6_6 H6_6 109.0 . . ?
C6_6 N2_6 Pd01_1 107.8(9) . . ?
C6_6 N2_6 H2C_6 110.1 . . ?
Pd01_1 N2_6 H2C_6 110.1 . . ?
C6_6 N2_6 H2D_6 110.1 . . ?
Pd01_1 N2_6 H2D_6 110.1 . . ?
H2C_6 N2_6 H2D_6 108.5 . . ?
C1_7 N1_7 Pd02_1 107.3(9) . . ?
C1_7 N1_7 H1A_7 110.2 . . ?
Pd02_1 N1_7 H1A_7 110.2 . . ?
C1_7 N1_7 H1B_7 110.2 . . ?
Pd02_1 N1_7 H1B_7 110.2 . . ?
H1A_7 N1_7 H1B_7 108.5 . . ?
C6_7 C1_7 N1_7 106.1(11) . . ?
C6_7 C1_7 C2_7 114.4(12) . . ?
N1_7 C1_7 C2_7 112.4(12) . . ?
C6_7 C1_7 H1_7 107.9 . . ?
N1_7 C1_7 H1_7 107.9 . . ?
C2_7 C1_7 H1_7 107.9 . . ?
C1_7 C2_7 C3_7 110.6(13) . . ?
C1_7 C2_7 H2A_7 109.5 . . ?
C3_7 C2_7 H2A_7 109.5 . . ?
C1_7 C2_7 H2B_7 109.5 . . ?
C3_7 C2_7 H2B_7 109.5 . . ?
H2A_7 C2_7 H2B_7 108.1 . . ?
C4_7 C3_7 C2_7 111.8(14) . . ?
C4_7 C3_7 H3A_7 109.3 . . ?
C2_7 C3_7 H3A_7 109.3 . . ?
C4_7 C3_7 H3B_7 109.3 . . ?
C2_7 C3_7 H3B_7 109.3 . . ?
H3A_7 C3_7 H3B_7 107.9 . . ?
C3_7 C4_7 C5_7 112.3(14) . . ?
C3_7 C4_7 H4A_7 109.1 . . ?
C5_7 C4_7 H4A_7 109.1 . . ?
C3_7 C4_7 H4B_7 109.1 . . ?
C5_7 C4_7 H4B_7 109.1 . . ?
H4A_7 C4_7 H4B_7 107.9 . . ?
C4_7 C5_7 C6_7 109.2(13) . . ?
C4_7 C5_7 H5A_7 109.8 . . ?
C6_7 C5_7 H5A_7 109.8 . . ?
C4_7 C5_7 H5B_7 109.8 . . ?
C6_7 C5_7 H5B_7 109.8 . . ?
H5A_7 C5_7 H5B_7 108.3 . . ?
C1_7 C6_7 N2_7 109.0(11) . . ?
C1_7 C6_7 C5_7 109.5(13) . . ?
N2_7 C6_7 C5_7 112.7(12) . . ?
C1_7 C6_7 H6_7 108.5 . . ?
N2_7 C6_7 H6_7 108.5 . . ?
C5_7 C6_7 H6_7 108.5 . . ?
C6_7 N2_7 Pd02_1 108.2(9) . . ?
C6_7 N2_7 H2C_7 110.1 . . ?
Pd02_1 N2_7 H2C_7 110.1 . . ?
C6_7 N2_7 H2D_7 110.1 . . ?
Pd02_1 N2_7 H2D_7 110.1 . . ?
H2C_7 N2_7 H2D_7 108.4 . . ?
C1_8 N1_8 Pd03_1 108.6(10) . . ?
C1_8 N1_8 H1A_8 110.0 . . ?
Pd03_1 N1_8 H1A_8 110.0 . . ?
C1_8 N1_8 H1B_8 110.0 . . ?
Pd03_1 N1_8 H1B_8 110.0 . . ?
H1A_8 N1_8 H1B_8 108.4 . . ?
C6_8 C1_8 N1_8 109.2(11) . . ?
C6_8 C1_8 C2_8 112.8(11) . . ?
N1_8 C1_8 C2_8 111.4(11) . . ?
C6_8 C1_8 H1_8 107.7 . . ?
N1_8 C1_8 H1_8 107.7 . . ?
C2_8 C1_8 H1_8 107.7 . . ?
C1_8 C2_8 C3_8 108.4(11) . . ?
C1_8 C2_8 H2A_8 110.0 . . ?
C3_8 C2_8 H2A_8 110.0 . . ?
C1_8 C2_8 H2B_8 110.0 . . ?
C3_8 C2_8 H2B_8 110.0 . . ?
H2A_8 C2_8 H2B_8 108.4 . . ?
C4_8 C3_8 C2_8 113.8(13) . . ?
C4_8 C3_8 H3A_8 108.8 . . ?
C2_8 C3_8 H3A_8 108.8 . . ?
C4_8 C3_8 H3B_8 108.8 . . ?
C2_8 C3_8 H3B_8 108.8 . . ?
H3A_8 C3_8 H3B_8 107.7 . . ?
C3_8 C4_8 C5_8 109.7(14) . . ?
C3_8 C4_8 H4A_8 109.7 . . ?
C5_8 C4_8 H4A_8 109.7 . . ?
C3_8 C4_8 H4B_8 109.7 . . ?
C5_8 C4_8 H4B_8 109.7 . . ?
H4A_8 C4_8 H4B_8 108.2 . . ?
C6_8 C5_8 C4_8 107.1(13) . . ?
C6_8 C5_8 H5A_8 110.3 . . ?
C4_8 C5_8 H5A_8 110.3 . . ?
C6_8 C5_8 H5B_8 110.3 . . ?
C4_8 C5_8 H5B_8 110.3 . . ?
H5A_8 C5_8 H5B_8 108.5 . . ?
C1_8 C6_8 N2_8 109.9(11) . . ?
C1_8 C6_8 C5_8 110.5(12) . . ?
N2_8 C6_8 C5_8 113.4(12) . . ?
C1_8 C6_8 H6_8 107.6 . . ?
N2_8 C6_8 H6_8 107.6 . . ?
C5_8 C6_8 H6_8 107.6 . . ?
C6_8 N2_8 Pd03_1 108.7(9) . . ?
C6_8 N2_8 H2C_8 109.9 . . ?
Pd03_1 N2_8 H2C_8 109.9 . . ?
C6_8 N2_8 H2D_8 109.9 . . ?
Pd03_1 N2_8 H2D_8 109.9 . . ?
H2C_8 N2_8 H2D_8 108.3 . . ?
C1_9 N1_9 Pd04_1 107.2(8) . . ?
C1_9 N1_9 H1A_9 110.3 . . ?
Pd04_1 N1_9 H1A_9 110.3 . . ?
C1_9 N1_9 H1B_9 110.3 . . ?
Pd04_1 N1_9 H1B_9 110.3 . . ?
H1A_9 N1_9 H1B_9 108.5 . . ?
C6_9 C1_9 N1_9 110.2(10) . . ?
C6_9 C1_9 C2_9 109.9(11) . . ?
N1_9 C1_9 C2_9 113.2(11) . . ?
C6_9 C1_9 H1_9 107.8 . . ?
N1_9 C1_9 H1_9 107.8 . . ?
C2_9 C1_9 H1_9 107.8 . . ?
C3_9 C2_9 C1_9 110.0(13) . . ?
C3_9 C2_9 H2A_9 109.7 . . ?
C1_9 C2_9 H2A_9 109.7 . . ?
C3_9 C2_9 H2B_9 109.7 . . ?
C1_9 C2_9 H2B_9 109.7 . . ?
H2A_9 C2_9 H2B_9 108.2 . . ?
C4_9 C3_9 C2_9 111.3(13) . . ?
C4_9 C3_9 H3A_9 109.4 . . ?
C2_9 C3_9 H3A_9 109.4 . . ?
C4_9 C3_9 H3B_9 109.4 . . ?
C2_9 C3_9 H3B_9 109.4 . . ?
H3A_9 C3_9 H3B_9 108.0 . . ?
C3_9 C4_9 C5_9 111.1(13) . . ?
C3_9 C4_9 H4A_9 109.4 . . ?
C5_9 C4_9 H4A_9 109.4 . . ?
C3_9 C4_9 H4B_9 109.4 . . ?
C5_9 C4_9 H4B_9 109.4 . . ?
H4A_9 C4_9 H4B_9 108.0 . . ?
C4_9 C5_9 C6_9 109.0(12) . . ?
C4_9 C5_9 H5A_9 109.9 . . ?
C6_9 C5_9 H5A_9 109.9 . . ?
C4_9 C5_9 H5B_9 109.9 . . ?
C6_9 C5_9 H5B_9 109.9 . . ?
H5A_9 C5_9 H5B_9 108.3 . . ?
C1_9 C6_9 N2_9 108.0(11) . . ?
C1_9 C6_9 C5_9 111.4(11) . . ?
N2_9 C6_9 C5_9 111.6(11) . . ?
C1_9 C6_9 H6_9 108.6 . . ?
N2_9 C6_9 H6_9 108.6 . . ?
C5_9 C6_9 H6_9 108.6 . . ?
C6_9 N2_9 Pd04_1 107.5(9) . . ?
C6_9 N2_9 H2C_9 110.2 . . ?
Pd04_1 N2_9 H2C_9 110.2 . . ?
C6_9 N2_9 H2D_9 110.2 . . ?
Pd04_1 N2_9 H2D_9 110.2 . . ?
H2C_9 N2_9 H2D_9 108.5 . . ?
C1_10 N1_10 Pd05_1 108.7(10) . . ?
C1_10 N1_10 H1A_10 109.9 . . ?
Pd05_1 N1_10 H1A_10 109.9 . . ?
C1_10 N1_10 H1B_10 109.9 . . ?
Pd05_1 N1_10 H1B_10 109.9 . . ?
H1A_10 N1_10 H1B_10 108.3 . . ?
C6_10 C1_10 N1_10 109.0(11) . . ?
C6_10 C1_10 C2_10 114.2(12) . . ?
N1_10 C1_10 C2_10 110.1(12) . . ?
C6_10 C1_10 H1_10 107.8 . . ?
N1_10 C1_10 H1_10 107.8 . . ?
C2_10 C1_10 H1_10 107.8 . . ?
C1_10 C2_10 C3_10 109.3(13) . . ?
C1_10 C2_10 H2A_10 109.8 . . ?
C3_10 C2_10 H2A_10 109.8 . . ?
C1_10 C2_10 H2B_10 109.8 . . ?
C3_10 C2_10 H2B_10 109.8 . . ?
H2A_10 C2_10 H2B_10 108.3 . . ?
C4_10 C3_10 C2_10 112.6(15) . . ?
C4_10 C3_10 H3A_10 109.1 . . ?
C2_10 C3_10 H3A_10 109.1 . . ?
C4_10 C3_10 H3B_10 109.1 . . ?
C2_10 C3_10 H3B_10 109.1 . . ?
H3A_10 C3_10 H3B_10 107.8 . . ?
C3_10 C4_10 C5_10 113.8(15) . . ?
C3_10 C4_10 H4A_10 108.8 . . ?
C5_10 C4_10 H4A_10 108.8 . . ?
C3_10 C4_10 H4B_10 108.8 . . ?
C5_10 C4_10 H4B_10 108.8 . . ?
H4A_10 C4_10 H4B_10 107.7 . . ?
C4_10 C5_10 C6_10 105.9(13) . . ?
C4_10 C5_10 H5A_10 110.6 . . ?
C6_10 C5_10 H5A_10 110.6 . . ?
C4_10 C5_10 H5B_10 110.6 . . ?
C6_10 C5_10 H5B_10 110.6 . . ?
H5A_10 C5_10 H5B_10 108.7 . . ?
C1_10 C6_10 N2_10 107.9(10) . . ?
C1_10 C6_10 C5_10 111.6(12) . . ?
N2_10 C6_10 C5_10 112.1(12) . . ?
C1_10 C6_10 H6_10 108.4 . . ?
N2_10 C6_10 H6_10 108.4 . . ?
C5_10 C6_10 H6_10 108.4 . . ?
C6_10 N2_10 Pd05_1 107.7(9) . . ?
C6_10 N2_10 H2C_10 110.2 . . ?
Pd05_1 N2_10 H2C_10 110.2 . . ?
C6_10 N2_10 H2D_10 110.2 . . ?
Pd05_1 N2_10 H2D_10 110.2 . . ?
H2C_10 N2_10 H2D_10 108.5 . . ?
C1_11 N1_11 Pd06_1 111.1(10) . . ?
C1_11 N1_11 H1A_11 109.4 . . ?
Pd06_1 N1_11 H1A_11 109.4 . . ?
C1_11 N1_11 H1B_11 109.4 . . ?
Pd06_1 N1_11 H1B_11 109.4 . . ?
H1A_11 N1_11 H1B_11 108.0 . . ?
C6_11 C1_11 C2_11 111.7(12) . . ?
C6_11 C1_11 N1_11 106.7(11) . . ?
C2_11 C1_11 N1_11 111.8(13) . . ?
C6_11 C1_11 H1_11 108.9 . . ?
C2_11 C1_11 H1_11 108.9 . . ?
N1_11 C1_11 H1_11 108.9 . . ?
C1_11 C2_11 C3_11 106.8(14) . . ?
C1_11 C2_11 H2A_11 110.4 . . ?
C3_11 C2_11 H2A_11 110.4 . . ?
C1_11 C2_11 H2B_11 110.4 . . ?
C3_11 C2_11 H2B_11 110.4 . . ?
H2A_11 C2_11 H2B_11 108.6 . . ?
C4_11 C3_11 C2_11 112.0(14) . . ?
C4_11 C3_11 H3A_11 109.2 . . ?
C2_11 C3_11 H3A_11 109.2 . . ?
C4_11 C3_11 H3B_11 109.2 . . ?
C2_11 C3_11 H3B_11 109.2 . . ?
H3A_11 C3_11 H3B_11 107.9 . . ?
C3_11 C4_11 C5_11 112.0(16) . . ?
C3_11 C4_11 H4A_11 109.2 . . ?
C5_11 C4_11 H4A_11 109.2 . . ?
C3_11 C4_11 H4B_11 109.2 . . ?
C5_11 C4_11 H4B_11 109.2 . . ?
H4A_11 C4_11 H4B_11 107.9 . . ?
C4_11 C5_11 C6_11 106.3(14) . . ?
C4_11 C5_11 H5A_11 110.5 . . ?
C6_11 C5_11 H5A_11 110.5 . . ?
C4_11 C5_11 H5B_11 110.5 . . ?
C6_11 C5_11 H5B_11 110.5 . . ?
H5A_11 C5_11 H5B_11 108.7 . . ?
N2_11 C6_11 C1_11 108.8(11) . . ?
N2_11 C6_11 C5_11 112.5(12) . . ?
C1_11 C6_11 C5_11 111.2(12) . . ?
N2_11 C6_11 H6_11 108.1 . . ?
C1_11 C6_11 H6_11 108.1 . . ?
C5_11 C6_11 H6_11 108.1 . . ?
C6_11 N2_11 Pd06_1 108.4(10) . . ?
C6_11 N2_11 H2C_11 110.0 . . ?
Pd06_1 N2_11 H2C_11 110.0 . . ?
C6_11 N2_11 H2D_11 110.0 . . ?
Pd06_1 N2_11 H2D_11 110.0 . . ?
H2C_11 N2_11 H2D_11 108.4 . . ?
O2_12 N1_12 O3_12 120(3) . . ?
O2_12 N1_12 O1_12 123(2) . . ?
O3_12 N1_12 O1_12 116(2) . . ?
O2_13 N1_13 O3_13 120.2(17) . . ?
O2_13 N1_13 O1_13 122.2(19) . . ?
O3_13 N1_13 O1_13 117.6(17) . . ?
O1_14 N1_14 O3_14 125.9(18) . . ?
O1_14 N1_14 O2_14 119.6(18) . . ?
O3_14 N1_14 O2_14 114.1(15) . . ?
O1_15 N1_15 O2_15 117.8(19) . . ?
O1_15 N1_15 O3_15 124.1(19) . . ?
O2_15 N1_15 O3_15 118.0(17) . . ?
O1_16 N1_16 O2_16 120.6(16) . . ?
O1_16 N1_16 O3_16 126(2) . . ?
O2_16 N1_16 O3_16 113.1(18) . . ?
O2_17 N1_17 O1_17 120.0 . . ?
O2_17 N1_17 O3_17 120.0 . . ?
O1_17 N1_17 O3_17 120.0 . . ?
O1_18 N_18 O2_18 125(2) . . ?
O1_18 N_18 O3_18 111(2) . . ?
O2_18 N_18 O3_18 123(2) . . ?
O3_19 N1_19 O1_19 128(2) . . ?
O3_19 N1_19 O2_19 110.8(19) . . ?
O1_19 N1_19 O2_19 120.8(18) . . ?
O2_20 N1_20 O3_20 127(2) . . ?
O2_20 N1_20 O1_20 111.7(16) . . ?
O3_20 N1_20 O1_20 121.0(16) . . ?
O3_21 N1_21 O1_21 138(2) . . ?
O3_21 N1_21 O2_21 112(2) . . ?
O1_21 N1_21 O2_21 108(2) . . ?
O2_22 N1_22 O1_22 121(3) . . ?
O2_22 N1_22 O3_22 131(2) . . ?
O1_22 N1_22 O3_22 108(2) . . ?
O1_23 N1_23 O2_23 123.4(19) . . ?
O1_23 N1_23 O3_23 122.8(18) . . ?
O2_23 N1_23 O3_23 113.8(17) . . ?
N6_26 Pd01_24 N5_25 88.2(6) . . ?
N6_26 Pd01_24 N1_29 179.2(6) . . ?
N5_25 Pd01_24 N1_29 92.4(5) . . ?
N6_26 Pd01_24 N2_29 95.1(6) . . ?
N5_25 Pd01_24 N2_29 173.8(6) . . ?
N1_29 Pd01_24 N2_29 84.3(5) . . ?
N3_25 Pd02_24 N2_30 177.1(6) . . ?
N3_25 Pd02_24 N6_28 87.9(6) . . ?
N2_30 Pd02_24 N6_28 94.1(5) . . ?
N3_25 Pd02_24 N1_30 93.5(6) . . ?
N2_30 Pd02_24 N1_30 84.5(5) . . ?
N6_28 Pd02_24 N1_30 176.7(5) . . ?
N6_25 Pd03_24 N6_27 89.8(6) . . ?
N6_25 Pd03_24 N2_31 92.5(5) . . ?
N6_27 Pd03_24 N2_31 177.5(6) . . ?
N6_25 Pd03_24 N1_31 175.8(5) . . ?
N6_27 Pd03_24 N1_31 94.1(5) . . ?
N2_31 Pd03_24 N1_31 83.6(4) . . ?
N3_28 Pd04_24 N2_32 92.8(6) . . ?
N3_28 Pd04_24 N3_26 88.2(6) . . ?
N2_32 Pd04_24 N3_26 175.4(7) . . ?
N3_28 Pd04_24 N1_32 175.2(6) . . ?
N2_32 Pd04_24 N1_32 83.1(5) . . ?
N3_26 Pd04_24 N1_32 96.0(5) . . ?
N1_33 Pd05_24 N2_33 85.4(5) . . ?
N1_33 Pd05_24 N5_26 90.6(6) . . ?
N2_33 Pd05_24 N5_26 175.7(7) . . ?
N1_33 Pd05_24 N3_27 174.3(7) . . ?
N2_33 Pd05_24 N3_27 89.1(7) . . ?
N5_26 Pd05_24 N3_27 94.9(7) . . ?
N5_27 Pd06_24 N5_28 91.9(8) . . ?
N5_27 Pd06_24 N2_34 89.4(7) . . ?
N5_28 Pd06_24 N2_34 174.7(8) . . ?
N5_27 Pd06_24 N1_34 173.6(7) . . ?
N5_28 Pd06_24 N1_34 94.3(6) . . ?
N2_34 Pd06_24 N1_34 84.6(5) . . ?
C2_25 C1_25 N6_25 110.3(18) . . ?
C2_25 C1_25 H1_25 124.8 . . ?
N6_25 C1_25 H1_25 124.8 . . ?
C1_25 C2_25 N1_25 108.1(19) . . ?
C1_25 C2_25 H2_25 125.9 . . ?
N1_25 C2_25 H2_25 125.9 . . ?
C15_25 N1_25 C2_25 102.6(16) . . ?
C15_25 N1_25 C3_25 132.2(15) . . ?
C2_25 N1_25 C3_25 123.9(16) . . ?
C4_25 C3_25 C14_25 124.7(17) . . ?
C4_25 C3_25 N1_25 115.6(17) . . ?
C14_25 C3_25 N1_25 119.7(15) . . ?
C3_25 C4_25 C5_25 120.8(18) . . ?
C3_25 C4_25 H4_25 119.6 . . ?
C5_25 C4_25 H4_25 119.6 . . ?
C4_25 C5_25 C9_25 115.4(15) . . ?
C4_25 C5_25 N2_25 126.0(16) . . ?
C9_25 C5_25 N2_25 118.6(15) . . ?
C6_25 N2_25 C8_25 110.1(14) . . ?
C6_25 N2_25 C5_25 126.3(15) . . ?
C8_25 N2_25 C5_25 122.2(14) . . ?
N2_25 C6_25 N3_25 109.5(16) . . ?
N2_25 C6_25 H6_25 125.2 . . ?
N3_25 C6_25 H6_25 125.2 . . ?
C8_25 C7_25 N3_25 107.1(18) . . ?
C8_25 C7_25 H7_25 126.4 . . ?
N3_25 C7_25 H7_25 126.4 . . ?
C6_25 N3_25 C7_25 105.6(15) . . ?
C6_25 N3_25 Pd02_24 124.1(13) . . ?
C7_25 N3_25 Pd02_24 127.9(13) . . ?
C7_25 C8_25 N2_25 107.4(18) . . ?
C7_25 C8_25 H8_25 126.3 . . ?
N2_25 C8_25 H8_25 126.3 . . ?
C10_25 C9_25 C5_25 120.2(16) . . ?
C10_25 C9_25 H9_25 119.9 . . ?
C5_25 C9_25 H9_25 119.9 . . ?
C9_25 C10_25 C14_25 121.5(17) . . ?
C9_25 C10_25 N4_25 118.5(16) . . ?
C14_25 C10_25 N4_25 119.2(15) . . ?
C11_25 N4_25 C13_25 106.1(15) . . ?
C11_25 N4_25 C10_25 129.3(16) . . ?
C13_25 N4_25 C10_25 124.2(15) . . ?
C12_25 C11_25 N4_25 109.0(17) . . ?
C12_25 C11_25 H11_25 125.5 . . ?
N4_25 C11_25 H11_25 125.5 . . ?
C11_25 C12_25 N5_25 109.7(18) . . ?
C11_25 C12_25 H12_25 125.1 . . ?
N5_25 C12_25 H12_25 125.1 . . ?
C13_25 N5_25 C12_25 106.2(15) . . ?
C13_25 N5_25 Pd01_24 124.4(12) . . ?
C12_25 N5_25 Pd01_24 129.0(13) . . ?
N5_25 C13_25 N4_25 108.8(15) . . ?
N5_25 C13_25 H13_25 125.6 . . ?
N4_25 C13_25 H13_25 125.6 . . ?
C3_25 C14_25 C10_25 117.3(15) . . ?
C3_25 C14_25 H14_25 121.4 . . ?
C10_25 C14_25 H14_25 121.4 . . ?
N1_25 C15_25 N6_25 119.4(18) . . ?
N1_25 C15_25 H15_25 120.3 . . ?
N6_25 C15_25 H15_25 120.3 . . ?
C15_25 N6_25 C1_25 99.2(16) . . ?
C15_25 N6_25 Pd03_24 128.4(13) . . ?
C1_25 N6_25 Pd03_24 131.2(12) . . ?
N6_26 C1_26 C2_26 117.9(15) . . ?
N6_26 C1_26 H1_26 121.1 . . ?
C2_26 C1_26 H1_26 121.1 . . ?
C1_26 C2_26 N1_26 99.1(15) . . ?
C1_26 C2_26 H2_26 130.4 . . ?
N1_26 C2_26 H2_26 130.4 . . ?
C15_26 N1_26 C3_26 128.5(15) . . ?
C15_26 N1_26 C2_26 108.2(14) . . ?
C3_26 N1_26 C2_26 123.2(14) . . ?
C14_26 C3_26 N1_26 119.9(16) . . ?
C14_26 C3_26 C4_26 122.1(15) . . ?
N1_26 C3_26 C4_26 117.9(16) . . ?
C5_26 C4_26 C3_26 118.9(16) . . ?
C5_26 C4_26 H4_26 120.5 . . ?
C3_26 C4_26 H4_26 120.5 . . ?
N2_26 C5_26 C4_26 121.5(17) . . ?
N2_26 C5_26 C9_26 118.6(14) . . ?
C4_26 C5_26 C9_26 119.5(16) . . ?
C6_26 N2_26 C5_26 126.2(15) . . ?
C6_26 N2_26 C8_26 104.8(15) . . ?
C5_26 N2_26 C8_26 128.4(17) . . ?
N2_26 C6_26 C7_26 110.4(16) . . ?
N2_26 C6_26 H6_26 124.8 . . ?
C7_26 C6_26 H6_26 124.8 . . ?
N3_26 C7_26 C6_26 105.0(16) . . ?
N3_26 C7_26 H7_26 127.5 . . ?
C6_26 C7_26 H7_26 127.5 . . ?
C8_26 N3_26 C7_26 109.6(14) . . ?
C8_26 N3_26 Pd04_24 122.2(13) . . ?
C7_26 N3_26 Pd04_24 126.7(12) . . ?
N3_26 C8_26 N2_26 109.5(18) . . ?
N3_26 C8_26 H8_26 125.3 . . ?
N2_26 C8_26 H8_26 125.3 . . ?
C10_26 C9_26 C5_26 118.8(16) . . ?
C10_26 C9_26 H9_26 120.6 . . ?
C5_26 C9_26 H9_26 120.6 . . ?
C9_26 C10_26 N4_26 121.2(16) . . ?
C9_26 C10_26 C14_26 123.5(18) . . ?
N4_26 C10_26 C14_26 115.2(16) . . ?
C13_26 N4_26 C10_26 121.6(16) . . ?
C13_26 N4_26 C11_26 109.8(17) . . ?
C10_26 N4_26 C11_26 128.2(16) . . ?
C12_26 C11_26 N4_26 107(2) . . ?
C12_26 C11_26 H11_26 126.6 . . ?
N4_26 C11_26 H11_26 126.6 . . ?
C11_26 C12_26 N5_26 109(2) . . ?
C11_26 C12_26 H12_26 125.3 . . ?
N5_26 C12_26 H12_26 125.3 . . ?
C13_26 N5_26 C12_26 106.8(16) . . ?
C13_26 N5_26 Pd05_24 121.3(13) . . ?
C12_26 N5_26 Pd05_24 131.4(15) . . ?
N4_26 C13_26 N5_26 107.0(16) . . ?
N4_26 C13_26 H13_26 126.5 . . ?
N5_26 C13_26 H13_26 126.5 . . ?
C3_26 C14_26 C10_26 117.2(16) . . ?
C3_26 C14_26 H14_26 121.4 . . ?
C10_26 C14_26 H14_26 121.4 . . ?
N1_26 C15_26 N6_26 113.8(16) . . ?
N1_26 C15_26 H15_26 123.1 . . ?
N6_26 C15_26 H15_26 123.1 . . ?
C1_26 N6_26 C15_26 100.7(14) . . ?
C1_26 N6_26 Pd01_24 129.7(12) . . ?
C15_26 N6_26 Pd01_24 129.4(13) . . ?
C2_27 C1_27 N6_27 104(2) . . ?
C2_27 C1_27 H1_27 128.2 . . ?
N6_27 C1_27 H1_27 128.2 . . ?
N1_27 C2_27 C1_27 112(2) . . ?
N1_27 C2_27 H2_27 123.8 . . ?
C1_27 C2_27 H2_27 123.8 . . ?
C2_27 N1_27 C15_27 106.4(16) . . ?
C2_27 N1_27 C3_27 129.0(16) . . ?
C15_27 N1_27 C3_27 124.4(16) . . ?
C4_27 C3_27 C14_27 122.9(18) . . ?
C4_27 C3_27 N1_27 121.9(16) . . ?
C14_27 C3_27 N1_27 115.0(16) . . ?
C3_27 C4_27 C5_27 118.4(18) . . ?
C3_27 C4_27 H4_27 120.8 . . ?
C5_27 C4_27 H4_27 120.8 . . ?
C9_27 C5_27 C4_27 122.0(18) . . ?
C9_27 C5_27 N2_27 118.2(17) . . ?
C4_27 C5_27 N2_27 119.7(17) . . ?
C8_27 N2_27 C6_27 106(2) . . ?
C8_27 N2_27 C5_27 127(2) . . ?
C6_27 N2_27 C5_27 127(2) . . ?
N2_27 C6_27 C7_27 112(3) . . ?
N2_27 C6_27 C8_27 35.7(14) . . ?
C7_27 C6_27 C8_27 76(2) . . ?
N2_27 C6_27 H6_27 124.0 . . ?
C7_27 C6_27 H6_27 124.0 . . ?
C8_27 C6_27 H6_27 159.5 . . ?
N3_27 C7_27 C6_27 100(3) . . ?
N3_27 C7_27 H7_27 129.9 . . ?
C6_27 C7_27 H7_27 129.9 . . ?
C8_27 N3_27 C7_27 109(2) . . ?
C8_27 N3_27 Pd05_24 127.8(18) . . ?
C7_27 N3_27 Pd05_24 123(2) . . ?
N2_27 C8_27 N3_27 113(2) . . ?
N2_27 C8_27 C6_27 38.6(14) . . ?
N3_27 C8_27 C6_27 74.8(16) . . ?
N2_27 C8_27 H8_27 123.3 . . ?
N3_27 C8_27 H8_27 123.3 . . ?
C6_27 C8_27 H8_27 161.8 . . ?
C10_27 C9_27 C5_27 114.4(18) . . ?
C10_27 C9_27 H9_27 122.8 . . ?
C5_27 C9_27 H9_27 122.8 . . ?
C9_27 C10_27 C14_27 134(2) . . ?
C9_27 C10_27 N4_27 113.9(18) . . ?
C14_27 C10_27 N4_27 112.1(18) . . ?
C13_27 N4_27 C11_27 107.0(18) . . ?
C13_27 N4_27 C10_27 127(2) . . ?
C11_27 N4_27 C10_27 126.4(17) . . ?
C12_27 C11_27 N4_27 107.4(18) . . ?
C12_27 C11_27 H11_27 126.3 . . ?
N4_27 C11_27 H11_27 126.3 . . ?
C11_27 C12_27 N5_27 108.3(19) . . ?
C11_27 C12_27 H12_27 125.9 . . ?
N5_27 C12_27 H12_27 125.9 . . ?
C13_27 N5_27 C12_27 107.4(18) . . ?
C13_27 N5_27 Pd06_24 121.6(16) . . ?
C12_27 N5_27 Pd06_24 130.8(15) . . ?
N4_27 C13_27 N5_27 110(2) . . ?
N4_27 C13_27 H13_27 125.1 . . ?
N5_27 C13_27 H13_27 125.1 . . ?
C10_27 C14_27 C3_27 108.2(18) . . ?
C10_27 C14_27 H14_27 125.9 . . ?
C3_27 C14_27 H14_27 125.9 . . ?
N1_27 C15_27 N6_27 113.3(16) . . ?
N1_27 C15_27 H15_27 123.4 . . ?
N6_27 C15_27 H15_27 123.4 . . ?
C15_27 N6_27 C1_27 103.8(15) . . ?
C15_27 N6_27 Pd03_24 124.1(12) . . ?
C1_27 N6_27 Pd03_24 131.6(13) . . ?
C2_28 C1_28 N6_28 109.9(15) . . ?
C2_28 C1_28 H1_28 125.1 . . ?
N6_28 C1_28 H1_28 125.1 . . ?
C1_28 C2_28 N1_28 104.1(16) . . ?
C1_28 C2_28 H2_28 128.0 . . ?
N1_28 C2_28 H2_28 128.0 . . ?
C15_28 N1_28 C2_28 107.7(15) . . ?
C15_28 N1_28 C3_28 128.4(17) . . ?
C2_28 N1_28 C3_28 123.6(15) . . ?
C4_28 C3_28 N1_28 125.3(15) . . ?
C4_28 C3_28 C14_28 118.3(14) . . ?
N1_28 C3_28 C14_28 116.2(16) . . ?
C5_28 C4_28 C3_28 120.6(18) . . ?
C5_28 C4_28 H4_28 119.7 . . ?
C3_28 C4_28 H4_28 119.7 . . ?
C4_28 C5_28 C9_28 123(2) . . ?
C4_28 C5_28 N2_28 117.7(19) . . ?
C9_28 C5_28 N2_28 118.7(18) . . ?
C8_28 N2_28 C6_28 110.0(18) . . ?
C8_28 N2_28 C5_28 124.1(18) . . ?
C6_28 N2_28 C5_28 125.9(17) . . ?
N2_28 C6_28 C7_28 104.8(17) . . ?
N2_28 C6_28 H6_28 127.6 . . ?
C7_28 C6_28 H6_28 127.6 . . ?
C6_28 C7_28 N3_28 105.1(17) . . ?
C6_28 C7_28 H7_28 127.4 . . ?
N3_28 C7_28 H7_28 127.4 . . ?
C8_28 N3_28 C7_28 106.4(16) . . ?
C8_28 N3_28 Pd04_24 124.2(15) . . ?
C7_28 N3_28 Pd04_24 127.5(14) . . ?
N3_28 C8_28 N2_28 112.9(19) . . ?
N3_28 C8_28 H8_28 123.5 . . ?
N2_28 C8_28 H8_28 123.5 . . ?
C5_28 C9_28 C10_28 118.6(18) . . ?
C5_28 C9_28 H9_28 120.7 . . ?
C10_28 C9_28 H9_28 120.7 . . ?
C9_28 C10_28 C14_28 121.7(18) . . ?
C9_28 C10_28 N4_28 121.8(17) . . ?
C14_28 C10_28 N4_28 116.1(18) . . ?
C11_28 N4_28 C10_28 129.3(14) . . ?
C11_28 N4_28 C13_28 105.7(16) . . ?
C10_28 N4_28 C13_28 123.9(17) . . ?
N4_28 C11_28 C12_28 105.2(14) . . ?
N4_28 C11_28 H11_28 127.4 . . ?
C12_28 C11_28 H11_28 127.4 . . ?
C11_28 C12_28 N5_28 108.9(17) . . ?
C11_28 C12_28 H12_28 125.6 . . ?
N5_28 C12_28 H12_28 125.6 . . ?
C13_28 N5_28 C12_28 112(2) . . ?
C13_28 N5_28 Pd06_24 119.0(18) . . ?
C12_28 N5_28 Pd06_24 128.5(16) . . ?
N5_28 C13_28 N4_28 108(2) . . ?
N5_28 C13_28 H13_28 125.9 . . ?
N4_28 C13_28 H13_28 125.9 . . ?
C10_28 C14_28 C3_28 116.6(16) . . ?
C10_28 C14_28 H14_28 121.7 . . ?
C3_28 C14_28 H14_28 121.7 . . ?
N6_28 C15_28 N1_28 111.8(18) . . ?
N6_28 C15_28 H15_28 124.1 . . ?
N1_28 C15_28 H15_28 124.1 . . ?
C15_28 N6_28 C1_28 106.5(15) . . ?
C15_28 N6_28 Pd02_24 124.8(14) . . ?
C1_28 N6_28 Pd02_24 128.6(11) . . ?
C1_29 N1_29 Pd01_24 108.9(9) . . ?
C1_29 N1_29 H1A_29 109.9 . . ?
Pd01_24 N1_29 H1A_29 109.9 . . ?
C1_29 N1_29 H1B_29 109.9 . . ?
Pd01_24 N1_29 H1B_29 109.9 . . ?
H1A_29 N1_29 H1B_29 108.3 . . ?
C6_29 C1_29 N1_29 107.4(10) . . ?
C6_29 C1_29 C2_29 110.9(11) . . ?
N1_29 C1_29 C2_29 113.6(11) . . ?
C6_29 C1_29 H1_29 108.3 . . ?
N1_29 C1_29 H1_29 108.3 . . ?
C2_29 C1_29 H1_29 108.3 . . ?
C3_29 C2_29 C1_29 111.0(11) . . ?
C3_29 C2_29 H2A_29 109.4 . . ?
C1_29 C2_29 H2A_29 109.4 . . ?
C3_29 C2_29 H2B_29 109.4 . . ?
C1_29 C2_29 H2B_29 109.4 . . ?
H2A_29 C2_29 H2B_29 108.0 . . ?
C4_29 C3_29 C2_29 112.5(13) . . ?
C4_29 C3_29 H3A_29 109.1 . . ?
C2_29 C3_29 H3A_29 109.1 . . ?
C4_29 C3_29 H3B_29 109.1 . . ?
C2_29 C3_29 H3B_29 109.1 . . ?
H3A_29 C3_29 H3B_29 107.8 . . ?
C3_29 C4_29 C5_29 113.1(14) . . ?
C3_29 C4_29 H4A_29 109.0 . . ?
C5_29 C4_29 H4A_29 109.0 . . ?
C3_29 C4_29 H4B_29 109.0 . . ?
C5_29 C4_29 H4B_29 109.0 . . ?
H4A_29 C4_29 H4B_29 107.8 . . ?
C6_29 C5_29 C4_29 110.7(13) . . ?
C6_29 C5_29 H5A_29 109.5 . . ?
C4_29 C5_29 H5A_29 109.5 . . ?
C6_29 C5_29 H5B_29 109.5 . . ?
C4_29 C5_29 H5B_29 109.5 . . ?
H5A_29 C5_29 H5B_29 108.1 . . ?
C1_29 C6_29 N2_29 108.3(11) . . ?
C1_29 C6_29 C5_29 112.4(12) . . ?
N2_29 C6_29 C5_29 111.3(11) . . ?
C1_29 C6_29 H6_29 108.2 . . ?
N2_29 C6_29 H6_29 108.2 . . ?
C5_29 C6_29 H6_29 108.2 . . ?
C6_29 N2_29 Pd01_24 106.7(9) . . ?
C6_29 N2_29 H2C_29 110.4 . . ?
Pd01_24 N2_29 H2C_29 110.4 . . ?
C6_29 N2_29 H2D_29 110.4 . . ?
Pd01_24 N2_29 H2D_29 110.4 . . ?
H2C_29 N2_29 H2D_29 108.6 . . ?
C1_30 N1_30 Pd02_24 106.8(8) . . ?
C1_30 N1_30 H1A_30 110.4 . . ?
Pd02_24 N1_30 H1A_30 110.4 . . ?
C1_30 N1_30 H1B_30 110.4 . . ?
Pd02_24 N1_30 H1B_30 110.4 . . ?
H1A_30 N1_30 H1B_30 108.6 . . ?
C6_30 C1_30 N1_30 108.9(9) . . ?
C6_30 C1_30 C2_30 110.8(10) . . ?
N1_30 C1_30 C2_30 111.4(11) . . ?
C6_30 C1_30 H1_30 108.6 . . ?
N1_30 C1_30 H1_30 108.6 . . ?
C2_30 C1_30 H1_30 108.6 . . ?
C3_30 C2_30 C1_30 110.9(12) . . ?
C3_30 C2_30 H2A_30 109.5 . . ?
C1_30 C2_30 H2A_30 109.5 . . ?
C3_30 C2_30 H2B_30 109.5 . . ?
C1_30 C2_30 H2B_30 109.5 . . ?
H2A_30 C2_30 H2B_30 108.0 . . ?
C2_30 C3_30 C4_30 112.3(12) . . ?
C2_30 C3_30 H3A_30 109.2 . . ?
C4_30 C3_30 H3A_30 109.2 . . ?
C2_30 C3_30 H3B_30 109.2 . . ?
C4_30 C3_30 H3B_30 109.2 . . ?
H3A_30 C3_30 H3B_30 107.9 . . ?
C3_30 C4_30 C5_30 109.1(13) . . ?
C3_30 C4_30 H4A_30 109.9 . . ?
C5_30 C4_30 H4A_30 109.9 . . ?
C3_30 C4_30 H4B_30 109.9 . . ?
C5_30 C4_30 H4B_30 109.9 . . ?
H4A_30 C4_30 H4B_30 108.3 . . ?
C6_30 C5_30 C4_30 106.8(13) . . ?
C6_30 C5_30 H5A_30 110.4 . . ?
C4_30 C5_30 H5A_30 110.4 . . ?
C6_30 C5_30 H5B_30 110.4 . . ?
C4_30 C5_30 H5B_30 110.4 . . ?
H5A_30 C5_30 H5B_30 108.6 . . ?
C1_30 C6_30 N2_30 107.9(10) . . ?
C1_30 C6_30 C5_30 112.2(10) . . ?
N2_30 C6_30 C5_30 110.3(11) . . ?
C1_30 C6_30 H6_30 108.8 . . ?
N2_30 C6_30 H6_30 108.8 . . ?
C5_30 C6_30 H6_30 108.8 . . ?
C6_30 N2_30 Pd02_24 106.5(10) . . ?
C6_30 N2_30 H2C_30 110.4 . . ?
Pd02_24 N2_30 H2C_30 110.4 . . ?
C6_30 N2_30 H2D_30 110.4 . . ?
Pd02_24 N2_30 H2D_30 110.4 . . ?
H2C_30 N2_30 H2D_30 108.6 . . ?
C1_31 N1_31 Pd03_24 107.6(8) . . ?
C1_31 N1_31 H1A_31 110.2 . . ?
Pd03_24 N1_31 H1A_31 110.2 . . ?
C1_31 N1_31 H1B_31 110.2 . . ?
Pd03_24 N1_31 H1B_31 110.2 . . ?
H1A_31 N1_31 H1B_31 108.5 . . ?
C6_31 C1_31 N1_31 107.5(10) . . ?
C6_31 C1_31 C2_31 109.3(10) . . ?
N1_31 C1_31 C2_31 114.1(10) . . ?
C6_31 C1_31 H1_31 108.6 . . ?
N1_31 C1_31 H1_31 108.6 . . ?
C2_31 C1_31 H1_31 108.6 . . ?
C3_31 C2_31 C1_31 112.6(12) . . ?
C3_31 C2_31 H2A_31 109.1 . . ?
C1_31 C2_31 H2A_31 109.1 . . ?
C3_31 C2_31 H2B_31 109.1 . . ?
C1_31 C2_31 H2B_31 109.1 . . ?
H2A_31 C2_31 H2B_31 107.8 . . ?
C4_31 C3_31 C2_31 110.0(12) . . ?
C4_31 C3_31 H3A_31 109.7 . . ?
C2_31 C3_31 H3A_31 109.7 . . ?
C4_31 C3_31 H3B_31 109.7 . . ?
C2_31 C3_31 H3B_31 109.7 . . ?
H3A_31 C3_31 H3B_31 108.2 . . ?
C3_31 C4_31 C5_31 111.9(13) . . ?
C3_31 C4_31 H4A_31 109.2 . . ?
C5_31 C4_31 H4A_31 109.2 . . ?
C3_31 C4_31 H4B_31 109.2 . . ?
C5_31 C4_31 H4B_31 109.2 . . ?
H4A_31 C4_31 H4B_31 107.9 . . ?
C4_31 C5_31 C6_31 109.1(11) . . ?
C4_31 C5_31 H5A_31 109.9 . . ?
C6_31 C5_31 H5A_31 109.9 . . ?
C4_31 C5_31 H5B_31 109.9 . . ?
C6_31 C5_31 H5B_31 109.9 . . ?
H5A_31 C5_31 H5B_31 108.3 . . ?
N2_31 C6_31 C1_31 107.3(10) . . ?
N2_31 C6_31 C5_31 113.2(10) . . ?
C1_31 C6_31 C5_31 109.2(10) . . ?
N2_31 C6_31 H6_31 109.0 . . ?
C1_31 C6_31 H6_31 109.0 . . ?
C5_31 C6_31 H6_31 109.0 . . ?
C6_31 N2_31 Pd03_24 110.5(8) . . ?
C6_31 N2_31 H2C_31 109.5 . . ?
Pd03_24 N2_31 H2C_31 109.5 . . ?
C6_31 N2_31 H2D_31 109.5 . . ?
Pd03_24 N2_31 H2D_31 109.5 . . ?
H2C_31 N2_31 H2D_31 108.1 . . ?
C1_32 N1_32 Pd04_24 109.6(9) . . ?
C1_32 N1_32 H1A_32 109.7 . . ?
Pd04_24 N1_32 H1A_32 109.7 . . ?
C1_32 N1_32 H1B_32 109.7 . . ?
Pd04_24 N1_32 H1B_32 109.7 . . ?
H1A_32 N1_32 H1B_32 108.2 . . ?
C6_32 C1_32 N1_32 104.5(10) . . ?
C6_32 C1_32 C2_32 112.9(11) . . ?
N1_32 C1_32 C2_32 113.6(11) . . ?
C6_32 C1_32 H1_32 108.6 . . ?
N1_32 C1_32 H1_32 108.6 . . ?
C2_32 C1_32 H1_32 108.6 . . ?
C1_32 C2_32 C3_32 110.2(12) . . ?
C1_32 C2_32 H2A_32 109.6 . . ?
C3_32 C2_32 H2A_32 109.6 . . ?
C1_32 C2_32 H2B_32 109.6 . . ?
C3_32 C2_32 H2B_32 109.6 . . ?
H2A_32 C2_32 H2B_32 108.1 . . ?
C4_32 C3_32 C2_32 112.5(14) . . ?
C4_32 C3_32 H3A_32 109.1 . . ?
C2_32 C3_32 H3A_32 109.1 . . ?
C4_32 C3_32 H3B_32 109.1 . . ?
C2_32 C3_32 H3B_32 109.1 . . ?
H3A_32 C3_32 H3B_32 107.8 . . ?
C3_32 C4_32 C5_32 114.0(15) . . ?
C3_32 C4_32 H4A_32 108.7 . . ?
C5_32 C4_32 H4A_32 108.7 . . ?
C3_32 C4_32 H4B_32 108.7 . . ?
C5_32 C4_32 H4B_32 108.7 . . ?
H4A_32 C4_32 H4B_32 107.6 . . ?
C4_32 C5_32 C6_32 107.6(12) . . ?
C4_32 C5_32 H5A_32 110.2 . . ?
C6_32 C5_32 H5A_32 110.2 . . ?
C4_32 C5_32 H5B_32 110.2 . . ?
C6_32 C5_32 H5B_32 110.2 . . ?
H5A_32 C5_32 H5B_32 108.5 . . ?
C1_32 C6_32 N2_32 109.1(10) . . ?
C1_32 C6_32 C5_32 113.4(12) . . ?
N2_32 C6_32 C5_32 111.7(11) . . ?
C1_32 C6_32 H6_32 107.5 . . ?
N2_32 C6_32 H6_32 107.5 . . ?
C5_32 C6_32 H6_32 107.5 . . ?
C6_32 N2_32 Pd04_24 107.9(8) . . ?
C6_32 N2_32 H2C_32 110.1 . . ?
Pd04_24 N2_32 H2C_32 110.1 . . ?
C6_32 N2_32 H2D_32 110.1 . . ?
Pd04_24 N2_32 H2D_32 110.1 . . ?
H2C_32 N2_32 H2D_32 108.4 . . ?
C1_33 N1_33 Pd05_24 106.1(10) . . ?
C1_33 N1_33 H1A_33 110.5 . . ?
Pd05_24 N1_33 H1A_33 110.5 . . ?
C1_33 N1_33 H1B_33 110.5 . . ?
Pd05_24 N1_33 H1B_33 110.5 . . ?
H1A_33 N1_33 H1B_33 108.7 . . ?
C6_33 C1_33 N1_33 106.6(11) . . ?
C6_33 C1_33 C2_33 112.7(13) . . ?
N1_33 C1_33 C2_33 112.6(13) . . ?
C6_33 C1_33 H1_33 108.3 . . ?
N1_33 C1_33 H1_33 108.3 . . ?
C2_33 C1_33 H1_33 108.3 . . ?
C3_33 C2_33 C1_33 110.4(15) . . ?
C3_33 C2_33 H2A_33 109.6 . . ?
C1_33 C2_33 H2A_33 109.6 . . ?
C3_33 C2_33 H2B_33 109.6 . . ?
C1_33 C2_33 H2B_33 109.6 . . ?
H2A_33 C2_33 H2B_33 108.1 . . ?
C4_33 C3_33 C2_33 111.5(17) . . ?
C4_33 C3_33 H3A_33 109.3 . . ?
C2_33 C3_33 H3A_33 109.3 . . ?
C4_33 C3_33 H3B_33 109.3 . . ?
C2_33 C3_33 H3B_33 109.3 . . ?
H3A_33 C3_33 H3B_33 108.0 . . ?
C3_33 C4_33 C5_33 115.8(17) . . ?
C3_33 C4_33 H4A_33 108.3 . . ?
C5_33 C4_33 H4A_33 108.3 . . ?
C3_33 C4_33 H4B_33 108.3 . . ?
C5_33 C4_33 H4B_33 108.3 . . ?
H4A_33 C4_33 H4B_33 107.4 . . ?
C4_33 C5_33 C6_33 108.7(16) . . ?
C4_33 C5_33 H5A_33 109.9 . . ?
C6_33 C5_33 H5A_33 109.9 . . ?
C4_33 C5_33 H5B_33 109.9 . . ?
C6_33 C5_33 H5B_33 109.9 . . ?
H5A_33 C5_33 H5B_33 108.3 . . ?
C1_33 C6_33 N2_33 109.1(12) . . ?
C1_33 C6_33 C5_33 112.2(13) . . ?
N2_33 C6_33 C5_33 109.6(13) . . ?
C1_33 C6_33 H6_33 108.6 . . ?
N2_33 C6_33 H6_33 108.6 . . ?
C5_33 C6_33 H6_33 108.6 . . ?
C6_33 N2_33 Pd05_24 106.0(10) . . ?
C6_33 N2_33 H2C_33 110.5 . . ?
Pd05_24 N2_33 H2C_33 110.5 . . ?
C6_33 N2_33 H2D_33 110.5 . . ?
Pd05_24 N2_33 H2D_33 110.5 . . ?
H2C_33 N2_33 H2D_33 108.7 . . ?
C1_34 N1_34 Pd06_24 107.4(8) . . ?
C1_34 N1_34 H1A_34 110.2 . . ?
Pd06_24 N1_34 H1A_34 110.2 . . ?
C1_34 N1_34 H1B_34 110.2 . . ?
Pd06_24 N1_34 H1B_34 110.2 . . ?
H1A_34 N1_34 H1B_34 108.5 . . ?
C6_34 C1_34 N1_34 106.9(11) . . ?
C6_34 C1_34 C2_34 115.2(12) . . ?
N1_34 C1_34 C2_34 112.2(11) . . ?
C6_34 C1_34 H1_34 107.4 . . ?
N1_34 C1_34 H1_34 107.4 . . ?
C2_34 C1_34 H1_34 107.4 . . ?
C1_34 C2_34 C3_34 109.8(12) . . ?
C1_34 C2_34 H2A_34 109.7 . . ?
C3_34 C2_34 H2A_34 109.7 . . ?
C1_34 C2_34 H2B_34 109.7 . . ?
C3_34 C2_34 H2B_34 109.7 . . ?
H2A_34 C2_34 H2B_34 108.2 . . ?
C4_34 C3_34 C2_34 113.2(14) . . ?
C4_34 C3_34 H3A_34 108.9 . . ?
C2_34 C3_34 H3A_34 108.9 . . ?
C4_34 C3_34 H3B_34 108.9 . . ?
C2_34 C3_34 H3B_34 108.9 . . ?
H3A_34 C3_34 H3B_34 107.8 . . ?
C3_34 C4_34 C5_34 110.6(13) . . ?
C3_34 C4_34 H4A_34 109.5 . . ?
C5_34 C4_34 H4A_34 109.5 . . ?
C3_34 C4_34 H4B_34 109.5 . . ?
C5_34 C4_34 H4B_34 109.5 . . ?
H4A_34 C4_34 H4B_34 108.1 . . ?
C4_34 C5_34 C6_34 108.3(13) . . ?
C4_34 C5_34 H5A_34 110.0 . . ?
C6_34 C5_34 H5A_34 110.0 . . ?
C4_34 C5_34 H5B_34 110.0 . . ?
C6_34 C5_34 H5B_34 110.0 . . ?
H5A_34 C5_34 H5B_34 108.4 . . ?
C1_34 C6_34 N2_34 110.0(11) . . ?
C1_34 C6_34 C5_34 109.7(12) . . ?
N2_34 C6_34 C5_34 110.8(12) . . ?
C1_34 C6_34 H6_34 108.8 . . ?
N2_34 C6_34 H6_34 108.8 . . ?
C5_34 C6_34 H6_34 108.8 . . ?
C6_34 N2_34 Pd06_24 106.8(10) . . ?
C6_34 N2_34 H2C_34 110.4 . . ?
Pd06_24 N2_34 H2C_34 110.4 . . ?
C6_34 N2_34 H2D_34 110.4 . . ?
Pd06_24 N2_34 H2D_34 110.4 . . ?
H2C_34 N2_34 H2D_34 108.6 . . ?
O3_35 N1_35 O1_35 129(3) . . ?
O3_35 N1_35 O2_35 127(2) . . ?
O1_35 N1_35 O2_35 104(2) . . ?
O2_36 N1_36 O1_36 118(2) . . ?
O2_36 N1_36 O3_36 127(2) . . ?
O1_36 N1_36 O3_36 115(2) . . ?
O2_37 N1_37 O3_37 121.2(18) . . ?
O2_37 N1_37 O1_37 120.8(15) . . ?
O3_37 N1_37 O1_37 117.5(18) . . ?
O2_38 N1_38 O3_38 121(2) . . ?
O2_38 N1_38 O1_38 121(2) . . ?
O3_38 N1_38 O1_38 117.5(18) . . ?
O2_39 N1_39 O3_39 129(2) . . ?
O2_39 N1_39 O1_39 116.9(18) . . ?
O3_39 N1_39 O1_39 113.9(17) . . ?
O1_40 N1_40 O2_40 126(3) . . ?
O1_40 N1_40 O3_40 126(2) . . ?
O2_40 N1_40 O3_40 108(2) . . ?
O2_41 N1_41 O1_41 124(2) . . ?
O2_41 N1_41 O3_41 119(2) . . ?
O1_41 N1_41 O3_41 117(2) . . ?
O2_42 N1_42 O1_42 139(3) . . ?
O2_42 N1_42 O3_42 112(3) . . ?
O1_42 N1_42 O3_42 109(3) . . ?
O2_43 N1_43 O3_43 115(3) . . ?
O2_43 N1_43 O1_43 123(3) . . ?
O3_43 N1_43 O1_43 122(3) . . ?
O1_44 N1_44 O3_44 126(3) . . ?
O1_44 N1_44 O2_44 130(3) . . ?
O3_44 N1_44 O2_44 104(2) . . ?
O2_45 N1_45 O1_45 125(3) . . ?
O2_45 N1_45 O3_45 119(3) . . ?
O1_45 N1_45 O3_45 111(3) . . ?
O2_46 N1_46 O1_46 120.0 . . ?
O2_46 N1_46 O3_46 120.0 . . ?
O1_46 N1_46 O3_46 120.0 . . ?
O2_47 N1_47 O1_47 120.0 . . ?
O2_47 N1_47 O3_47 120.0 . . ?
O1_47 N1_47 O3_47 120.0 . . ?
O2_48 N1_48 O1_48 120.0 . . ?
O2_48 N1_48 O3_48 120.0 . . ?
O1_48 N1_48 O3_48 120.0 . . ?
O2_49 N1_49 O3_49 120.0 . . ?
O2_49 N1_49 O1_49 120.0 . . ?
O3_49 N1_49 O1_49 120.0 . . ?
C1_50 C2_50 H2A_50 109.5 . . ?
C1_50 C2_50 H2B_50 109.5 . . ?
H2A_50 C2_50 H2B_50 109.5 . . ?
C1_50 C2_50 H2C_50 109.5 . . ?
H2A_50 C2_50 H2C_50 109.5 . . ?
H2B_50 C2_50 H2C_50 109.5 . . ?
O1_50 C1_50 C2_50 125(2) . . ?
O1_50 C1_50 C3_50 122(2) . . ?
C2_50 C1_50 C3_50 112.3(19) . . ?
C1_50 C3_50 H3A_50 109.5 . . ?
C1_50 C3_50 H3B_50 109.5 . . ?
H3A_50 C3_50 H3B_50 109.5 . . ?
C1_50 C3_50 H3C_50 109.5 . . ?
H3A_50 C3_50 H3C_50 109.5 . . ?
H3B_50 C3_50 H3C_50 109.5 . . ?
H1A_51 O1_51 H1B_51 106.8 . . ?
H2B_51 O2_51 H2A_51 106.8 . . ?
H3A_51 O3_51 H3B_51 106.8 . . ?
H4A_51 O4_51 H4B_51 106.8 . . ?
H5A_51 O5_51 H5B_51 106.8 . . ?
H6A_51 O6_51 H6B_51 106.8 . . ?
H7A_51 O7_51 H7B_51 106.8 . . ?
H8A_51 O8_51 H8B_51 106.8 . . ?
H9A_51 O9_51 H9B_51 106.8 . . ?
H10A_51 O10_51 H10B_51 106.8 . . ?
H11A_51 O11_51 H11B_51 106.8 . . ?
H12A_51 O12_51 H12B_51 106.8 . . ?
H13A_51 O13_51 H13B_51 106.8 . . ?
H14A_51 O14_51 H14B_51 106.8 . . ?
H15A_51 O15_51 H15B_51 106.8 . . ?
H16A_51 O16_51 H16B_51 106.8 . . ?
H17A_51 O17_51 H17B_51 106.8 . . ?
H18A_51 O18_51 H18B_51 106.8 . . ?
H19A_51 O19_51 H19B_51 106.8 . . ?
H2OA_51 O20_51 H20B_51 106.8 . . ?
H21A_51 O21_51 H21B_51 106.8 . . ?
H22A_51 O22_51 H22B_51 106.8 . . ?
H23A_51 O23_51 H23B_51 106.8 . . ?
H24A_51 O24_51 H24B_51 106.8 . . ?
H25A_51 O25_51 H25B_51 106.8 . . ?
H26A_51 O26A_51 H26B_51 106.8 . . ?
H25A_51 O26B_51 H26C_51 150.6 . . ?
H25A_51 O26B_51 H26D_51 59.1 . . ?
H26C_51 O26B_51 H26D_51 106.8 . . ?
H27A_51 O27_51 H27B_51 106.8 . . ?
H28A_51 O28_51 H28B_51 106.8 . . ?
H29A_51 O29A_51 H29B_51 106.8 . . ?
H29C_51 O29B_51 H29D_51 106.8 . . ?
H30A_51 O30_51 H30B_51 106.8 . . ?
H31A_51 O31_51 H31B_51 106.8 . . ?

loop_
_geom_torsion_atom_site_label_1
_geom_torsion_atom_site_label_2
_geom_torsion_atom_site_label_3
_geom_torsion_atom_site_label_4
_geom_torsion
_geom_torsion_site_symmetry_1
_geom_torsion_site_symmetry_2
_geom_torsion_site_symmetry_3
_geom_torsion_site_symmetry_4
_geom_torsion_publ_flag
N6_2 C1_2 C2_2 N1_2 -2(2) . . . . ?
C1_2 C2_2 N1_2 C3_2 -177.3(16) . . . . ?
C1_2 C2_2 N1_2 C15_2 6(2) . . . . ?
C2_2 N1_2 C3_2 C14_2 -1(3) . . . . ?
C15_2 N1_2 C3_2 C14_2 175.6(15) . . . . ?
C2_2 N1_2 C3_2 C4_2 173.2(17) . . . . ?
C15_2 N1_2 C3_2 C4_2 -10(2) . . . . ?
C14_2 C3_2 C4_2 C5_2 1(2) . . . . ?
N1_2 C3_2 C4_2 C5_2 -173.5(15) . . . . ?
C3_2 C4_2 C5_2 C9_2 -1(3) . . . . ?
C3_2 C4_2 C5_2 N2_2 170.7(13) . . . . ?
C9_2 C5_2 N2_2 C8_2 172.1(17) . . . . ?
C4_2 C5_2 N2_2 C8_2 -1(2) . . . . ?
C9_2 C5_2 N2_2 C6_2 -10(2) . . . . ?
C4_2 C5_2 N2_2 C6_2 177.5(14) . . . . ?
C8_2 N2_2 C6_2 N3_2 -3.2(19) . . . . ?
C5_2 N2_2 C6_2 N3_2 178.2(14) . . . . ?
N2_2 C6_2 N3_2 C7_2 1.0(18) . . . . ?
N2_2 C6_2 N3_2 Pd02_1 -172.5(10) . . . . ?
C8_2 C7_2 N3_2 C6_2 1(2) . . . . ?
C8_2 C7_2 N3_2 Pd02_1 173.8(12) . . . . ?
C6_2 N2_2 C8_2 C7_2 3.7(18) . . . . ?
C5_2 N2_2 C8_2 C7_2 -177.9(16) . . . . ?
N3_2 C7_2 C8_2 N2_2 -3(2) . . . . ?
C4_2 C5_2 C9_2 C10_2 3(3) . . . . ?
N2_2 C5_2 C9_2 C10_2 -167.9(14) . . . . ?
C5_2 C9_2 C10_2 C14_2 -6(2) . . . . ?
C5_2 C9_2 C10_2 N4_2 179.4(14) . . . . ?
C14_2 C10_2 N4_2 C13_2 -3(3) . . . . ?
C9_2 C10_2 N4_2 C13_2 171.1(15) . . . . ?
C14_2 C10_2 N4_2 C11_2 171.7(16) . . . . ?
C9_2 C10_2 N4_2 C11_2 -14(2) . . . . ?
C13_2 N4_2 C11_2 C12_2 3.2(17) . . . . ?
C10_2 N4_2 C11_2 C12_2 -172.5(15) . . . . ?
N4_2 C11_2 C12_2 N5_2 -2.1(18) . . . . ?
C11_2 C12_2 N5_2 C13_2 0.4(18) . . . . ?
C11_2 C12_2 N5_2 Pd01_1 169.7(11) . . . . ?
C11_2 N4_2 C13_2 N5_2 -3.2(18) . . . . ?
C10_2 N4_2 C13_2 N5_2 172.4(14) . . . . ?
C12_2 N5_2 C13_2 N4_2 1.8(19) . . . . ?
Pd01_1 N5_2 C13_2 N4_2 -168.5(10) . . . . ?
N4_2 C10_2 C14_2 C3_2 -179.1(16) . . . . ?
C9_2 C10_2 C14_2 C3_2 7(3) . . . . ?
N1_2 C3_2 C14_2 C10_2 170.5(16) . . . . ?
C4_2 C3_2 C14_2 C10_2 -4(3) . . . . ?
C2_2 N1_2 C15_2 N6_2 -6.8(18) . . . . ?
C3_2 N1_2 C15_2 N6_2 175.7(14) . . . . ?
N1_2 C15_2 N6_2 C1_2 5.5(19) . . . . ?
N1_2 C15_2 N6_2 Pd03_1 -171.2(9) . . . . ?
C2_2 C1_2 N6_2 C15_2 -3(2) . . . . ?
C2_2 C1_2 N6_2 Pd03_1 173.7(13) . . . . ?
N6_3 C1_3 C2_3 N1_3 3(2) . . . . ?
C1_3 C2_3 N1_3 C15_3 1(2) . . . . ?
C1_3 C2_3 N1_3 C3_3 175.4(18) . . . . ?
C2_3 N1_3 C3_3 C14_3 -26(3) . . . . ?
C15_3 N1_3 C3_3 C14_3 147.8(19) . . . . ?
C2_3 N1_3 C3_3 C4_3 163(2) . . . . ?
C15_3 N1_3 C3_3 C4_3 -24(3) . . . . ?
C14_3 C3_3 C4_3 C5_3 5(3) . . . . ?
N1_3 C3_3 C4_3 C5_3 177.1(17) . . . . ?
C3_3 C4_3 C5_3 C9_3 2(3) . . . . ?
C3_3 C4_3 C5_3 N2_3 177.3(18) . . . . ?
C9_3 C5_3 N2_3 C8_3 -29(3) . . . . ?
C4_3 C5_3 N2_3 C8_3 155.7(18) . . . . ?
C9_3 C5_3 N2_3 C6_3 157.4(19) . . . . ?
C4_3 C5_3 N2_3 C6_3 -18(3) . . . . ?
C8_3 N2_3 C6_3 C7_3 -3(2) . . . . ?
C5_3 N2_3 C6_3 C7_3 171.0(17) . . . . ?
N2_3 C6_3 C7_3 N3_3 1(2) . . . . ?
C6_3 C7_3 N3_3 C8_3 1(2) . . . . ?
C6_3 C7_3 N3_3 Pd04_1 -174.1(13) . . . . ?
C7_3 N3_3 C8_3 N2_3 -3(2) . . . . ?
Pd04_1 N3_3 C8_3 N2_3 172.1(12) . . . . ?
C6_3 N2_3 C8_3 N3_3 4(2) . . . . ?
C5_3 N2_3 C8_3 N3_3 -170.6(15) . . . . ?
C4_3 C5_3 C9_3 C10_3 -6(3) . . . . ?
N2_3 C5_3 C9_3 C10_3 178.6(16) . . . . ?
C5_3 C9_3 C10_3 C14_3 3(3) . . . . ?
C5_3 C9_3 C10_3 N4_3 -175.2(18) . . . . ?
C14_3 C10_3 N4_3 C11_3 28(3) . . . . ?
C9_3 C10_3 N4_3 C11_3 -153(2) . . . . ?
C14_3 C10_3 N4_3 C13_3 -147.3(19) . . . . ?
C9_3 C10_3 N4_3 C13_3 31(3) . . . . ?
C13_3 N4_3 C11_3 C12_3 -3(2) . . . . ?
C10_3 N4_3 C11_3 C12_3 -179.6(19) . . . . ?
N4_3 C11_3 C12_3 N5_3 7(3) . . . . ?
N4_3 C11_3 C12_3 C13_3 2.2(16) . . . . ?
C11_3 C12_3 N5_3 C13_3 -7(3) . . . . ?
C11_3 C12_3 N5_3 Pd05_1 -175.5(15) . . . . ?
C13_3 C12_3 N5_3 Pd05_1 -168(3) . . . . ?
C12_3 N5_3 C13_3 N4_3 5(2) . . . . ?
Pd05_1 N5_3 C13_3 N4_3 174.3(13) . . . . ?
Pd05_1 N5_3 C13_3 C12_3 169(3) . . . . ?
C11_3 N4_3 C13_3 N5_3 -1(2) . . . . ?
C10_3 N4_3 C13_3 N5_3 175.1(19) . . . . ?
C11_3 N4_3 C13_3 C12_3 2.2(16) . . . . ?
C10_3 N4_3 C13_3 C12_3 179(2) . . . . ?
N4_3 C10_3 C14_3 C3_3 -177.4(17) . . . . ?
C9_3 C10_3 C14_3 C3_3 4(3) . . . . ?
C4_3 C3_3 C14_3 C10_3 -8(3) . . . . ?
N1_3 C3_3 C14_3 C10_3 179.6(16) . . . . ?
C2_3 N1_3 C15_3 N6_3 -5(2) . . . . ?
C3_3 N1_3 C15_3 N6_3 -179.2(17) . . . . ?
N1_3 C15_3 N6_3 C1_3 7(2) . . . . ?
N1_3 C15_3 N6_3 Pd01_1 -178.5(11) . . . . ?
C2_3 C1_3 N6_3 C15_3 -6(2) . . . . ?
C2_3 C1_3 N6_3 Pd01_1 179.8(13) . . . . ?
N6_4 C1_4 C2_4 N1_4 -7(2) . . . . ?
C1_4 C2_4 N1_4 C3_4 178(2) . . . . ?
C1_4 C2_4 N1_4 C15_4 7(2) . . . . ?
C2_4 N1_4 C3_4 C14_4 -29(4) . . . . ?
C15_4 N1_4 C3_4 C14_4 141(2) . . . . ?
C2_4 N1_4 C3_4 C4_4 153(2) . . . . ?
C15_4 N1_4 C3_4 C4_4 -37(3) . . . . ?
C14_4 C3_4 C4_4 C5_4 -3(4) . . . . ?
N1_4 C3_4 C4_4 C5_4 175(2) . . . . ?
C3_4 C4_4 C5_4 N2_4 -177.3(19) . . . . ?
C3_4 C4_4 C5_4 C9_4 9(3) . . . . ?
C4_4 C5_4 N2_4 C6_4 -3(3) . . . . ?
C9_4 C5_4 N2_4 C6_4 172(2) . . . . ?
C4_4 C5_4 N2_4 C8_4 165(2) . . . . ?
C9_4 C5_4 N2_4 C8_4 -21(3) . . . . ?
C5_4 N2_4 C6_4 C7_4 173(2) . . . . ?
C8_4 N2_4 C6_4 C7_4 3(3) . . . . ?
N2_4 C6_4 C7_4 N3_4 -2(3) . . . . ?
C6_4 C7_4 N3_4 C8_4 -1(3) . . . . ?
C6_4 C7_4 N3_4 Pd05_1 -172.0(17) . . . . ?
C7_4 N3_4 C8_4 N2_4 4(2) . . . . ?
Pd05_1 N3_4 C8_4 N2_4 174.8(12) . . . . ?
C5_4 N2_4 C8_4 N3_4 -174.4(18) . . . . ?
C6_4 N2_4 C8_4 N3_4 -5(2) . . . . ?
N2_4 C5_4 C9_4 C10_4 177.1(19) . . . . ?
C4_4 C5_4 C9_4 C10_4 -9(3) . . . . ?
C5_4 C9_4 C10_4 N4_4 -179(2) . . . . ?
C5_4 C9_4 C10_4 C14_4 3(3) . . . . ?
C14_4 C10_4 N4_4 C11_4 38(4) . . . . ?
C9_4 C10_4 N4_4 C11_4 -140(2) . . . . ?
C14_4 C10_4 N4_4 C13_4 -153(2) . . . . ?
C9_4 C10_4 N4_4 C13_4 29(3) . . . . ?
C10_4 N4_4 C11_4 C12_4 176(2) . . . . ?
C13_4 N4_4 C11_4 C12_4 6(3) . . . . ?
N4_4 C11_4 C12_4 N5_4 -1(3) . . . . ?
C11_4 C12_4 N5_4 C13_4 -5(3) . . . . ?
C11_4 C12_4 N5_4 Pd06_1 -167.8(15) . . . . ?
C12_4 N5_4 C13_4 N4_4 8(2) . . . . ?
Pd06_1 N5_4 C13_4 N4_4 172.5(14) . . . . ?
C11_4 N4_4 C13_4 N5_4 -9(3) . . . . ?
C10_4 N4_4 C13_4 N5_4 -180(2) . . . . ?
N1_4 C3_4 C14_4 C10_4 180(2) . . . . ?
C4_4 C3_4 C14_4 C10_4 -2(4) . . . . ?
N4_4 C10_4 C14_4 C3_4 -176(3) . . . . ?
C9_4 C10_4 C14_4 C3_4 2(4) . . . . ?
C3_4 N1_4 C15_4 N6_4 -176(2) . . . . ?
C2_4 N1_4 C15_4 N6_4 -4(2) . . . . ?
N1_4 C15_4 N6_4 C1_4 0(2) . . . . ?
N1_4 C15_4 N6_4 Pd03_1 -177.2(13) . . . . ?
C2_4 C1_4 N6_4 C15_4 4(3) . . . . ?
C2_4 C1_4 N6_4 Pd03_1 -178.6(15) . . . . ?
N6_5 C1_5 C2_5 N1_5 1.4(19) . . . . ?
C1_5 C2_5 N1_5 C15_5 -2.3(19) . . . . ?
C1_5 C2_5 N1_5 C3_5 -178.9(15) . . . . ?
C2_5 N1_5 C3_5 C14_5 150.1(18) . . . . ?
C15_5 N1_5 C3_5 C14_5 -26(3) . . . . ?
C2_5 N1_5 C3_5 C4_5 -28(2) . . . . ?
C15_5 N1_5 C3_5 C4_5 156.1(17) . . . . ?
C14_5 C3_5 C4_5 C5_5 -1(3) . . . . ?
N1_5 C3_5 C4_5 C5_5 176.6(14) . . . . ?
C3_5 C4_5 C5_5 N2_5 -178.9(16) . . . . ?
C3_5 C4_5 C5_5 C9_5 0(2) . . . . ?
C9_5 C5_5 N2_5 C6_5 -147.0(19) . . . . ?
C4_5 C5_5 N2_5 C6_5 32(3) . . . . ?
C9_5 C5_5 N2_5 C8_5 38(2) . . . . ?
C4_5 C5_5 N2_5 C8_5 -143.4(16) . . . . ?
C5_5 N2_5 C6_5 C7_5 -174.2(17) . . . . ?
C8_5 N2_5 C6_5 C7_5 1(2) . . . . ?
N2_5 C6_5 C7_5 N3_5 -7(2) . . . . ?
C6_5 C7_5 N3_5 C8_5 11(2) . . . . ?
C6_5 C7_5 N3_5 Pd04_1 -175.0(13) . . . . ?
C7_5 N3_5 C8_5 N2_5 -9.5(18) . . . . ?
Pd04_1 N3_5 C8_5 N2_5 175.8(9) . . . . ?
C6_5 N2_5 C8_5 N3_5 4.9(18) . . . . ?
C5_5 N2_5 C8_5 N3_5 -179.2(13) . . . . ?
N2_5 C5_5 C9_5 C10_5 -178.5(15) . . . . ?
C4_5 C5_5 C9_5 C10_5 3(2) . . . . ?
C5_5 C9_5 C10_5 C14_5 -4(3) . . . . ?
C5_5 C9_5 C10_5 N4_5 170.7(15) . . . . ?
C14_5 C10_5 N4_5 C13_5 150.7(19) . . . . ?
C9_5 C10_5 N4_5 C13_5 -24(3) . . . . ?
C14_5 C10_5 N4_5 C11_5 -28(3) . . . . ?
C9_5 C10_5 N4_5 C11_5 157.4(18) . . . . ?
C13_5 N4_5 C11_5 C12_5 -4(3) . . . . ?
C10_5 N4_5 C11_5 C12_5 174.6(18) . . . . ?
N4_5 C11_5 C12_5 N5_5 2(2) . . . . ?
C11_5 C12_5 N5_5 C13_5 0(2) . . . . ?
C11_5 C12_5 N5_5 Pd06_1 -171.1(14) . . . . ?
C11_5 N4_5 C13_5 N5_5 4(2) . . . . ?
C10_5 N4_5 C13_5 N5_5 -174.6(15) . . . . ?
C12_5 N5_5 C13_5 N4_5 -3(2) . . . . ?
Pd06_1 N5_5 C13_5 N4_5 168.0(14) . . . . ?
C4_5 C3_5 C14_5 C10_5 0(3) . . . . ?
N1_5 C3_5 C14_5 C10_5 -177.5(15) . . . . ?
C9_5 C10_5 C14_5 C3_5 3(3) . . . . ?
N4_5 C10_5 C14_5 C3_5 -172.0(16) . . . . ?
C2_5 N1_5 C15_5 N6_5 3(2) . . . . ?
C3_5 N1_5 C15_5 N6_5 179.2(15) . . . . ?
N1_5 C15_5 N6_5 C1_5 -1.6(19) . . . . ?
N1_5 C15_5 N6_5 Pd02_1 173.1(11) . . . . ?
C2_5 C1_5 N6_5 C15_5 0.1(19) . . . . ?
C2_5 C1_5 N6_5 Pd02_1 -174.0(12) . . . . ?
Pd01_1 N1_6 C1_6 C6_6 44.0(12) . . . . ?
Pd01_1 N1_6 C1_6 C2_6 167.8(10) . . . . ?
C6_6 C1_6 C2_6 C3_6 -53.7(17) . . . . ?
N1_6 C1_6 C2_6 C3_6 -174.2(13) . . . . ?
C1_6 C2_6 C3_6 C4_6 55(2) . . . . ?
C2_6 C3_6 C4_6 C5_6 -61(2) . . . . ?
C3_6 C4_6 C5_6 C6_6 62(2) . . . . ?
N1_6 C1_6 C6_6 N2_6 -56.7(14) . . . . ?
C2_6 C1_6 C6_6 N2_6 179.8(13) . . . . ?
N1_6 C1_6 C6_6 C5_6 -178.9(12) . . . . ?
C2_6 C1_6 C6_6 C5_6 57.5(16) . . . . ?
C4_6 C5_6 C6_6 N2_6 179.7(16) . . . . ?
C4_6 C5_6 C6_6 C1_6 -60.5(19) . . . . ?
C1_6 C6_6 N2_6 Pd01_1 41.1(14) . . . . ?
C5_6 C6_6 N2_6 Pd01_1 162.4(13) . . . . ?
Pd02_1 N1_7 C1_7 C6_7 47.8(12) . . . . ?
Pd02_1 N1_7 C1_7 C2_7 173.5(12) . . . . ?
C6_7 C1_7 C2_7 C3_7 -53(2) . . . . ?
N1_7 C1_7 C2_7 C3_7 -173.7(15) . . . . ?
C1_7 C2_7 C3_7 C4_7 49(2) . . . . ?
C2_7 C3_7 C4_7 C5_7 -54(2) . . . . ?
C3_7 C4_7 C5_7 C6_7 58(2) . . . . ?
N1_7 C1_7 C6_7 N2_7 -54.4(14) . . . . ?
C2_7 C1_7 C6_7 N2_7 -178.9(13) . . . . ?
N1_7 C1_7 C6_7 C5_7 -178.1(13) . . . . ?
C2_7 C1_7 C6_7 C5_7 57.4(16) . . . . ?
C4_7 C5_7 C6_7 C1_7 -59(2) . . . . ?
C4_7 C5_7 C6_7 N2_7 179.9(16) . . . . ?
C1_7 C6_7 N2_7 Pd02_1 34.6(13) . . . . ?
C5_7 C6_7 N2_7 Pd02_1 156.4(13) . . . . ?
Pd03_1 N1_8 C1_8 C6_8 36.3(13) . . . . ?
Pd03_1 N1_8 C1_8 C2_8 161.6(10) . . . . ?
C6_8 C1_8 C2_8 C3_8 -54.5(16) . . . . ?
N1_8 C1_8 C2_8 C3_8 -177.7(14) . . . . ?
C1_8 C2_8 C3_8 C4_8 53.5(19) . . . . ?
C2_8 C3_8 C4_8 C5_8 -58(2) . . . . ?
C3_8 C4_8 C5_8 C6_8 59(2) . . . . ?
N1_8 C1_8 C6_8 N2_8 -49.2(15) . . . . ?
C2_8 C1_8 C6_8 N2_8 -173.7(12) . . . . ?
N1_8 C1_8 C6_8 C5_8 -175.0(13) . . . . ?
C2_8 C1_8 C6_8 C5_8 60.5(15) . . . . ?
C4_8 C5_8 C6_8 C1_8 -60.7(18) . . . . ?
C4_8 C5_8 C6_8 N2_8 175.5(14) . . . . ?
C1_8 C6_8 N2_8 Pd03_1 37.6(13) . . . . ?
C5_8 C6_8 N2_8 Pd03_1 161.7(12) . . . . ?
Pd04_1 N1_9 C1_9 C6_9 40.6(14) . . . . ?
Pd04_1 N1_9 C1_9 C2_9 164.2(12) . . . . ?
C6_9 C1_9 C2_9 C3_9 -58.0(18) . . . . ?
N1_9 C1_9 C2_9 C3_9 178.3(15) . . . . ?
C1_9 C2_9 C3_9 C4_9 57(2) . . . . ?
C2_9 C3_9 C4_9 C5_9 -57(2) . . . . ?
C3_9 C4_9 C5_9 C6_9 56(2) . . . . ?
N1_9 C1_9 C6_9 N2_9 -52.1(15) . . . . ?
C2_9 C1_9 C6_9 N2_9 -177.6(13) . . . . ?
N1_9 C1_9 C6_9 C5_9 -175.0(13) . . . . ?
C2_9 C1_9 C6_9 C5_9 59.5(15) . . . . ?
C4_9 C5_9 C6_9 C1_9 -58.3(18) . . . . ?
C4_9 C5_9 C6_9 N2_9 -179.1(15) . . . . ?
C1_9 C6_9 N2_9 Pd04_1 37.2(13) . . . . ?
C5_9 C6_9 N2_9 Pd04_1 160.0(12) . . . . ?
Pd05_1 N1_10 C1_10 C6_10 40.0(14) . . . . ?
Pd05_1 N1_10 C1_10 C2_10 166.0(11) . . . . ?
C6_10 C1_10 C2_10 C3_10 -55.3(19) . . . . ?
N1_10 C1_10 C2_10 C3_10 -178.3(16) . . . . ?
C1_10 C2_10 C3_10 C4_10 51(2) . . . . ?
C2_10 C3_10 C4_10 C5_10 -55(3) . . . . ?
C3_10 C4_10 C5_10 C6_10 55(2) . . . . ?
N1_10 C1_10 C6_10 N2_10 -52.9(14) . . . . ?
C2_10 C1_10 C6_10 N2_10 -176.5(13) . . . . ?
N1_10 C1_10 C6_10 C5_10 -176.4(13) . . . . ?
C2_10 C1_10 C6_10 C5_10 59.9(16) . . . . ?
C4_10 C5_10 C6_10 C1_10 -56.2(19) . . . . ?
C4_10 C5_10 C6_10 N2_10 -177.3(16) . . . . ?
C1_10 C6_10 N2_10 Pd05_1 40.0(13) . . . . ?
C5_10 C6_10 N2_10 Pd05_1 163.3(13) . . . . ?
Pd06_1 N1_11 C1_11 C6_11 37.2(15) . . . . ?
Pd06_1 N1_11 C1_11 C2_11 159.6(12) . . . . ?
C6_11 C1_11 C2_11 C3_11 -58.5(18) . . . . ?
N1_11 C1_11 C2_11 C3_11 -178.0(15) . . . . ?
C1_11 C2_11 C3_11 C4_11 56(2) . . . . ?
C2_11 C3_11 C4_11 C5_11 -59(3) . . . . ?
C3_11 C4_11 C5_11 C6_11 57(2) . . . . ?
C2_11 C1_11 C6_11 N2_11 -172.8(13) . . . . ?
N1_11 C1_11 C6_11 N2_11 -50.4(16) . . . . ?
C2_11 C1_11 C6_11 C5_11 62.8(17) . . . . ?
N1_11 C1_11 C6_11 C5_11 -174.8(14) . . . . ?
C4_11 C5_11 C6_11 N2_11 178.5(15) . . . . ?
C4_11 C5_11 C6_11 C1_11 -59.2(19) . . . . ?
C1_11 C6_11 N2_11 Pd06_1 40.4(14) . . . . ?
C5_11 C6_11 N2_11 Pd06_1 164.0(13) . . . . ?
N6_25 C1_25 C2_25 N1_25 0(2) . . . . ?
C1_25 C2_25 N1_25 C15_25 3(2) . . . . ?
C1_25 C2_25 N1_25 C3_25 171.5(16) . . . . ?
C15_25 N1_25 C3_25 C4_25 -1(3) . . . . ?
C2_25 N1_25 C3_25 C4_25 -165.8(16) . . . . ?
C15_25 N1_25 C3_25 C14_25 178.5(17) . . . . ?
C2_25 N1_25 C3_25 C14_25 14(2) . . . . ?
C14_25 C3_25 C4_25 C5_25 -3(3) . . . . ?
N1_25 C3_25 C4_25 C5_25 176.7(14) . . . . ?
C3_25 C4_25 C5_25 C9_25 3(2) . . . . ?
C3_25 C4_25 C5_25 N2_25 -178.5(16) . . . . ?
C4_25 C5_25 N2_25 C6_25 -176.0(16) . . . . ?
C9_25 C5_25 N2_25 C6_25 2(2) . . . . ?
C4_25 C5_25 N2_25 C8_25 19(2) . . . . ?
C9_25 C5_25 N2_25 C8_25 -163.3(14) . . . . ?
C8_25 N2_25 C6_25 N3_25 -4.2(19) . . . . ?
C5_25 N2_25 C6_25 N3_25 -171.1(14) . . . . ?
N2_25 C6_25 N3_25 C7_25 2.1(19) . . . . ?
N2_25 C6_25 N3_25 Pd02_24 165.8(11) . . . . ?
C8_25 C7_25 N3_25 C6_25 1(2) . . . . ?
C8_25 C7_25 N3_25 Pd02_24 -161.9(13) . . . . ?
N3_25 C7_25 C8_25 N2_25 -3(2) . . . . ?
C6_25 N2_25 C8_25 C7_25 5(2) . . . . ?
C5_25 N2_25 C8_25 C7_25 172.4(15) . . . . ?
C4_25 C5_25 C9_25 C10_25 0(2) . . . . ?
N2_25 C5_25 C9_25 C10_25 -178.5(15) . . . . ?
C5_25 C9_25 C10_25 C14_25 -4(2) . . . . ?
C5_25 C9_25 C10_25 N4_25 -172.8(14) . . . . ?
C9_25 C10_25 N4_25 C11_25 9(3) . . . . ?
C14_25 C10_25 N4_25 C11_25 -160.7(17) . . . . ?
C9_25 C10_25 N4_25 C13_25 -179.0(16) . . . . ?
C14_25 C10_25 N4_25 C13_25 11(2) . . . . ?
C13_25 N4_25 C11_25 C12_25 5(2) . . . . ?
C10_25 N4_25 C11_25 C12_25 177.8(17) . . . . ?
N4_25 C11_25 C12_25 N5_25 -4(2) . . . . ?
C11_25 C12_25 N5_25 C13_25 1(2) . . . . ?
C11_25 C12_25 N5_25 Pd01_24 -171.0(14) . . . . ?
C12_25 N5_25 C13_25 N4_25 2(2) . . . . ?
Pd01_24 N5_25 C13_25 N4_25 174.3(11) . . . . ?
C11_25 N4_25 C13_25 N5_25 -4(2) . . . . ?
C10_25 N4_25 C13_25 N5_25 -177.4(15) . . . . ?
C4_25 C3_25 C14_25 C10_25 -1(3) . . . . ?
N1_25 C3_25 C14_25 C10_25 179.6(14) . . . . ?
C9_25 C10_25 C14_25 C3_25 4(2) . . . . ?
N4_25 C10_25 C14_25 C3_25 173.4(15) . . . . ?
C2_25 N1_25 C15_25 N6_25 -6(2) . . . . ?
C3_25 N1_25 C15_25 N6_25 -172.8(16) . . . . ?
N1_25 C15_25 N6_25 C1_25 6(2) . . . . ?
N1_25 C15_25 N6_25 Pd03_24 174.0(12) . . . . ?
C2_25 C1_25 N6_25 C15_25 -3(2) . . . . ?
C2_25 C1_25 N6_25 Pd03_24 -170.9(13) . . . . ?
N6_26 C1_26 C2_26 N1_26 1(2) . . . . ?
C1_26 C2_26 N1_26 C15_26 2.2(19) . . . . ?
C1_26 C2_26 N1_26 C3_26 -179.5(17) . . . . ?
C15_26 N1_26 C3_26 C14_26 -155.0(19) . . . . ?
C2_26 N1_26 C3_26 C14_26 27(3) . . . . ?
C15_26 N1_26 C3_26 C4_26 22(3) . . . . ?
C2_26 N1_26 C3_26 C4_26 -156.1(16) . . . . ?
C14_26 C3_26 C4_26 C5_26 2(3) . . . . ?
N1_26 C3_26 C4_26 C5_26 -175.1(15) . . . . ?
C3_26 C4_26 C5_26 N2_26 171.1(16) . . . . ?
C3_26 C4_26 C5_26 C9_26 -1(3) . . . . ?
C4_26 C5_26 N2_26 C6_26 20(3) . . . . ?
C9_26 C5_26 N2_26 C6_26 -167.6(18) . . . . ?
C4_26 C5_26 N2_26 C8_26 -149.3(19) . . . . ?
C9_26 C5_26 N2_26 C8_26 23(3) . . . . ?
C5_26 N2_26 C6_26 C7_26 -178.1(16) . . . . ?
C8_26 N2_26 C6_26 C7_26 -7(2) . . . . ?
N2_26 C6_26 C7_26 N3_26 3(2) . . . . ?
C6_26 C7_26 N3_26 C8_26 3(2) . . . . ?
C6_26 C7_26 N3_26 Pd04_24 169.0(13) . . . . ?
C7_26 N3_26 C8_26 N2_26 -7(2) . . . . ?
Pd04_24 N3_26 C8_26 N2_26 -174.0(11) . . . . ?
C6_26 N2_26 C8_26 N3_26 8(2) . . . . ?
C5_26 N2_26 C8_26 N3_26 179.5(16) . . . . ?
N2_26 C5_26 C9_26 C10_26 -171.4(18) . . . . ?
C4_26 C5_26 C9_26 C10_26 1(3) . . . . ?
C5_26 C9_26 C10_26 N4_26 -177.8(17) . . . . ?
C5_26 C9_26 C10_26 C14_26 -2(3) . . . . ?
C9_26 C10_26 N4_26 C13_26 -33(3) . . . . ?
C14_26 C10_26 N4_26 C13_26 150.5(19) . . . . ?
C9_26 C10_26 N4_26 C11_26 139(2) . . . . ?
C14_26 C10_26 N4_26 C11_26 -38(3) . . . . ?
C13_26 N4_26 C11_26 C12_26 -4(3) . . . . ?
C10_26 N4_26 C11_26 C12_26 -176(2) . . . . ?
N4_26 C11_26 C12_26 N5_26 5(3) . . . . ?
C11_26 C12_26 N5_26 C13_26 -4(3) . . . . ?
C11_26 C12_26 N5_26 Pd05_24 -176.2(18) . . . . ?
C10_26 N4_26 C13_26 N5_26 174.0(17) . . . . ?
C11_26 N4_26 C13_26 N5_26 1(2) . . . . ?
C12_26 N5_26 C13_26 N4_26 2(2) . . . . ?
Pd05_24 N5_26 C13_26 N4_26 174.6(13) . . . . ?
N1_26 C3_26 C14_26 C10_26 174.6(16) . . . . ?
C4_26 C3_26 C14_26 C10_26 -2(3) . . . . ?
C9_26 C10_26 C14_26 C3_26 2(3) . . . . ?
N4_26 C10_26 C14_26 C3_26 178.5(17) . . . . ?
C3_26 N1_26 C15_26 N6_26 177.0(16) . . . . ?
C2_26 N1_26 C15_26 N6_26 -5(2) . . . . ?
C2_26 C1_26 N6_26 C15_26 -4(2) . . . . ?
C2_26 C1_26 N6_26 Pd01_24 -179.2(14) . . . . ?
N1_26 C15_26 N6_26 C1_26 5(2) . . . . ?
N1_26 C15_26 N6_26 Pd01_24 -179.3(12) . . . . ?
N6_27 C1_27 C2_27 N1_27 -5(3) . . . . ?
C1_27 C2_27 N1_27 C15_27 7(2) . . . . ?
C1_27 C2_27 N1_27 C3_27 -178.0(17) . . . . ?
C2_27 N1_27 C3_27 C4_27 -143(2) . . . . ?
C15_27 N1_27 C3_27 C4_27 31(3) . . . . ?
C2_27 N1_27 C3_27 C14_27 41(3) . . . . ?
C15_27 N1_27 C3_27 C14_27 -144.6(18) . . . . ?
C14_27 C3_27 C4_27 C5_27 -4(3) . . . . ?
N1_27 C3_27 C4_27 C5_27 -179.0(17) . . . . ?
C3_27 C4_27 C5_27 C9_27 1(3) . . . . ?
C3_27 C4_27 C5_27 N2_27 177.2(19) . . . . ?
C9_27 C5_27 N2_27 C8_27 23(3) . . . . ?
C4_27 C5_27 N2_27 C8_27 -154(2) . . . . ?
C9_27 C5_27 N2_27 C6_27 -153(3) . . . . ?
C4_27 C5_27 N2_27 C6_27 31(4) . . . . ?
C8_27 N2_27 C6_27 C7_27 5(3) . . . . ?
C5_27 N2_27 C6_27 C7_27 -179(2) . . . . ?
C5_27 N2_27 C6_27 C8_27 176(4) . . . . ?
N2_27 C6_27 C7_27 N3_27 -5(3) . . . . ?
C8_27 C6_27 C7_27 N3_27 -1.9(19) . . . . ?
C6_27 C7_27 N3_27 C8_27 3(3) . . . . ?
C6_27 C7_27 N3_27 Pd05_24 178.3(18) . . . . ?
C6_27 N2_27 C8_27 N3_27 -3(3) . . . . ?
C5_27 N2_27 C8_27 N3_27 -179(2) . . . . ?
C5_27 N2_27 C8_27 C6_27 -176(4) . . . . ?
C7_27 N3_27 C8_27 N2_27 0(3) . . . . ?
Pd05_24 N3_27 C8_27 N2_27 -175.4(17) . . . . ?
C7_27 N3_27 C8_27 C6_27 -2(2) . . . . ?
Pd05_24 N3_27 C8_27 C6_27 -177.2(19) . . . . ?
C4_27 C5_27 C9_27 C10_27 0(3) . . . . ?
N2_27 C5_27 C9_27 C10_27 -176(2) . . . . ?
C5_27 C9_27 C10_27 C14_27 3(4) . . . . ?
C5_27 C9_27 C10_27 N4_27 176.6(18) . . . . ?
C9_27 C10_27 N4_27 C13_27 -18(3) . . . . ?
C14_27 C10_27 N4_27 C13_27 158(2) . . . . ?
C9_27 C10_27 N4_27 C11_27 166(2) . . . . ?
C14_27 C10_27 N4_27 C11_27 -19(3) . . . . ?
C13_27 N4_27 C11_27 C12_27 0(3) . . . . ?
C10_27 N4_27 C11_27 C12_27 177(2) . . . . ?
N4_27 C11_27 C12_27 N5_27 3(2) . . . . ?
C11_27 C12_27 N5_27 C13_27 -5(3) . . . . ?
C11_27 C12_27 N5_27 Pd06_24 -179.5(17) . . . . ?
C11_27 N4_27 C13_27 N5_27 -3(3) . . . . ?
C10_27 N4_27 C13_27 N5_27 -179.9(19) . . . . ?
C12_27 N5_27 C13_27 N4_27 5(3) . . . . ?
Pd06_24 N5_27 C13_27 N4_27 179.9(16) . . . . ?
C9_27 C10_27 C14_27 C3_27 -5(4) . . . . ?
N4_27 C10_27 C14_27 C3_27 -179.2(17) . . . . ?
C4_27 C3_27 C14_27 C10_27 5(3) . . . . ?
N1_27 C3_27 C14_27 C10_27 -179.3(17) . . . . ?
C2_27 N1_27 C15_27 N6_27 -6(2) . . . . ?
C3_27 N1_27 C15_27 N6_27 178.6(15) . . . . ?
N1_27 C15_27 N6_27 C1_27 3(2) . . . . ?
N1_27 C15_27 N6_27 Pd03_24 175.8(12) . . . . ?
C2_27 C1_27 N6_27 C15_27 1(2) . . . . ?
C2_27 C1_27 N6_27 Pd03_24 -170.8(14) . . . . ?
N6_28 C1_28 C2_28 N1_28 0.0(18) . . . . ?
C1_28 C2_28 N1_28 C15_28 -1.1(18) . . . . ?
C1_28 C2_28 N1_28 C3_28 -175.5(14) . . . . ?
C15_28 N1_28 C3_28 C4_28 -149.6(18) . . . . ?
C2_28 N1_28 C3_28 C4_28 24(2) . . . . ?
C15_28 N1_28 C3_28 C14_28 25(2) . . . . ?
C2_28 N1_28 C3_28 C14_28 -161.6(14) . . . . ?
N1_28 C3_28 C4_28 C5_28 173.6(17) . . . . ?
C14_28 C3_28 C4_28 C5_28 -1(2) . . . . ?
C3_28 C4_28 C5_28 C9_28 6(3) . . . . ?
C3_28 C4_28 C5_28 N2_28 -178.9(17) . . . . ?
C4_28 C5_28 N2_28 C8_28 152.6(19) . . . . ?
C9_28 C5_28 N2_28 C8_28 -33(3) . . . . ?
C4_28 C5_28 N2_28 C6_28 -29(3) . . . . ?
C9_28 C5_28 N2_28 C6_28 146(2) . . . . ?
C8_28 N2_28 C6_28 C7_28 3(2) . . . . ?
C5_28 N2_28 C6_28 C7_28 -175.4(18) . . . . ?
N2_28 C6_28 C7_28 N3_28 -7(2) . . . . ?
C6_28 C7_28 N3_28 C8_28 9(2) . . . . ?
C6_28 C7_28 N3_28 Pd04_24 173.7(12) . . . . ?
C7_28 N3_28 C8_28 N2_28 -7(2) . . . . ?
Pd04_24 N3_28 C8_28 N2_28 -172.8(12) . . . . ?
C6_28 N2_28 C8_28 N3_28 3(2) . . . . ?
C5_28 N2_28 C8_28 N3_28 -178.6(17) . . . . ?
C4_28 C5_28 C9_28 C10_28 -11(3) . . . . ?
N2_28 C5_28 C9_28 C10_28 174.5(19) . . . . ?
C5_28 C9_28 C10_28 C14_28 10(3) . . . . ?
C5_28 C9_28 C10_28 N4_28 -176.8(19) . . . . ?
C9_28 C10_28 N4_28 C11_28 -152.5(19) . . . . ?
C14_28 C10_28 N4_28 C11_28 21(3) . . . . ?
C9_28 C10_28 N4_28 C13_28 41(3) . . . . ?
C14_28 C10_28 N4_28 C13_28 -145.4(17) . . . . ?
C10_28 N4_28 C11_28 C12_28 -172.6(18) . . . . ?
C13_28 N4_28 C11_28 C12_28 -4.5(18) . . . . ?
N4_28 C11_28 C12_28 N5_28 1.7(19) . . . . ?
C11_28 C12_28 N5_28 C13_28 3(2) . . . . ?
C11_28 C12_28 N5_28 Pd06_24 172.6(13) . . . . ?
C12_28 N5_28 C13_28 N4_28 -6(2) . . . . ?
Pd06_24 N5_28 C13_28 N4_28 -176.4(11) . . . . ?
C11_28 N4_28 C13_28 N5_28 7(2) . . . . ?
C10_28 N4_28 C13_28 N5_28 175.6(19) . . . . ?
C9_28 C10_28 C14_28 C3_28 -5(3) . . . . ?
N4_28 C10_28 C14_28 C3_28 -178.6(15) . . . . ?
C4_28 C3_28 C14_28 C10_28 1(2) . . . . ?
N1_28 C3_28 C14_28 C10_28 -174.6(14) . . . . ?
C2_28 N1_28 C15_28 N6_28 2.0(19) . . . . ?
C3_28 N1_28 C15_28 N6_28 176.0(14) . . . . ?
N1_28 C15_28 N6_28 C1_28 -2.0(19) . . . . ?
N1_28 C15_28 N6_28 Pd02_24 175.8(10) . . . . ?
C2_28 C1_28 N6_28 C15_28 1.2(19) . . . . ?
C2_28 C1_28 N6_28 Pd02_24 -176.4(11) . . . . ?
Pd01_24 N1_29 C1_29 C6_29 38.1(13) . . . . ?
Pd01_24 N1_29 C1_29 C2_29 161.1(10) . . . . ?
C6_29 C1_29 C2_29 C3_29 -56.1(16) . . . . ?
N1_29 C1_29 C2_29 C3_29 -177.1(14) . . . . ?
C1_29 C2_29 C3_29 C4_29 52(2) . . . . ?
C2_29 C3_29 C4_29 C5_29 -51(2) . . . . ?
C3_29 C4_29 C5_29 C6_29 51(2) . . . . ?
N1_29 C1_29 C6_29 N2_29 -54.3(15) . . . . ?
C2_29 C1_29 C6_29 N2_29 -178.9(12) . . . . ?
N1_29 C1_29 C6_29 C5_29 -177.7(14) . . . . ?
C2_29 C1_29 C6_29 C5_29 57.7(15) . . . . ?
C4_29 C5_29 C6_29 C1_29 -55.0(19) . . . . ?
C4_29 C5_29 C6_29 N2_29 -176.7(16) . . . . ?
C1_29 C6_29 N2_29 Pd01_24 44.0(13) . . . . ?
C5_29 C6_29 N2_29 Pd01_24 168.1(12) . . . . ?
Pd02_24 N1_30 C1_30 C6_30 39.9(12) . . . . ?
Pd02_24 N1_30 C1_30 C2_30 162.4(10) . . . . ?
C6_30 C1_30 C2_30 C3_30 -53.8(16) . . . . ?
N1_30 C1_30 C2_30 C3_30 -175.2(12) . . . . ?
C1_30 C2_30 C3_30 C4_30 54.2(19) . . . . ?
C2_30 C3_30 C4_30 C5_30 -58(2) . . . . ?
C3_30 C4_30 C5_30 C6_30 59.1(19) . . . . ?
N1_30 C1_30 C6_30 N2_30 -56.4(14) . . . . ?
C2_30 C1_30 C6_30 N2_30 -179.3(12) . . . . ?
N1_30 C1_30 C6_30 C5_30 -178.2(12) . . . . ?
C2_30 C1_30 C6_30 C5_30 59.0(15) . . . . ?
C4_30 C5_30 C6_30 C1_30 -61.5(16) . . . . ?
C4_30 C5_30 C6_30 N2_30 178.1(13) . . . . ?
C1_30 C6_30 N2_30 Pd02_24 43.5(12) . . . . ?
C5_30 C6_30 N2_30 Pd02_24 166.4(10) . . . . ?
Pd03_24 N1_31 C1_31 C6_31 43.9(11) . . . . ?
Pd03_24 N1_31 C1_31 C2_31 165.4(10) . . . . ?
C6_31 C1_31 C2_31 C3_31 -57.3(16) . . . . ?
N1_31 C1_31 C2_31 C3_31 -177.7(12) . . . . ?
C1_31 C2_31 C3_31 C4_31 53.8(18) . . . . ?
C2_31 C3_31 C4_31 C5_31 -54.8(18) . . . . ?
C3_31 C4_31 C5_31 C6_31 58.7(17) . . . . ?
N1_31 C1_31 C6_31 N2_31 -52.7(13) . . . . ?
C2_31 C1_31 C6_31 N2_31 -177.1(11) . . . . ?
N1_31 C1_31 C6_31 C5_31 -175.8(10) . . . . ?
C2_31 C1_31 C6_31 C5_31 59.9(13) . . . . ?
C4_31 C5_31 C6_31 N2_31 179.4(12) . . . . ?
C4_31 C5_31 C6_31 C1_31 -61.1(15) . . . . ?
C1_31 C6_31 N2_31 Pd03_24 36.6(12) . . . . ?
C5_31 C6_31 N2_31 Pd03_24 157.2(10) . . . . ?
Pd04_24 N1_32 C1_32 C6_32 41.6(13) . . . . ?
Pd04_24 N1_32 C1_32 C2_32 165.0(12) . . . . ?
C6_32 C1_32 C2_32 C3_32 -51(2) . . . . ?
N1_32 C1_32 C2_32 C3_32 -169.7(16) . . . . ?
C1_32 C2_32 C3_32 C4_32 51(2) . . . . ?
C2_32 C3_32 C4_32 C5_32 -56(2) . . . . ?
C3_32 C4_32 C5_32 C6_32 56(2) . . . . ?
N1_32 C1_32 C6_32 N2_32 -55.5(14) . . . . ?
C2_32 C1_32 C6_32 N2_32 -179.4(13) . . . . ?
N1_32 C1_32 C6_32 C5_32 179.3(13) . . . . ?
C2_32 C1_32 C6_32 C5_32 55.3(16) . . . . ?
C4_32 C5_32 C6_32 C1_32 -55.4(19) . . . . ?
C4_32 C5_32 C6_32 N2_32 -179.2(16) . . . . ?
C1_32 C6_32 N2_32 Pd04_24 43.2(13) . . . . ?
C5_32 C6_32 N2_32 Pd04_24 169.3(13) . . . . ?
Pd05_24 N1_33 C1_33 C6_33 46.6(13) . . . . ?
Pd05_24 N1_33 C1_33 C2_33 170.7(12) . . . . ?
C6_33 C1_33 C2_33 C3_33 -57(2) . . . . ?
N1_33 C1_33 C2_33 C3_33 -178.1(16) . . . . ?
C1_33 C2_33 C3_33 C4_33 53(3) . . . . ?
C2_33 C3_33 C4_33 C5_33 -52(3) . . . . ?
C3_33 C4_33 C5_33 C6_33 50(3) . . . . ?
N1_33 C1_33 C6_33 N2_33 -57.2(16) . . . . ?
C2_33 C1_33 C6_33 N2_33 178.8(14) . . . . ?
N1_33 C1_33 C6_33 C5_33 -178.8(15) . . . . ?
C2_33 C1_33 C6_33 C5_33 57.1(18) . . . . ?
C4_33 C5_33 C6_33 C1_33 -51(2) . . . . ?
C4_33 C5_33 C6_33 N2_33 -172.8(19) . . . . ?
C1_33 C6_33 N2_33 Pd05_24 38.4(15) . . . . ?
C5_33 C6_33 N2_33 Pd05_24 161.6(14) . . . . ?
Pd06_24 N1_34 C1_34 C6_34 40.8(12) . . . . ?
Pd06_24 N1_34 C1_34 C2_34 168.1(12) . . . . ?
C6_34 C1_34 C2_34 C3_34 -51(2) . . . . ?
N1_34 C1_34 C2_34 C3_34 -173.9(15) . . . . ?
C1_34 C2_34 C3_34 C4_34 49(2) . . . . ?
C2_34 C3_34 C4_34 C5_34 -56(2) . . . . ?
C3_34 C4_34 C5_34 C6_34 59(2) . . . . ?
N1_34 C1_34 C6_34 N2_34 -55.1(14) . . . . ?
C2_34 C1_34 C6_34 N2_34 179.4(14) . . . . ?
N1_34 C1_34 C6_34 C5_34 -177.2(12) . . . . ?
C2_34 C1_34 C6_34 C5_34 57.3(16) . . . . ?
C4_34 C5_34 C6_34 C1_34 -59.7(18) . . . . ?
C4_34 C5_34 C6_34 N2_34 178.8(16) . . . . ?
C1_34 C6_34 N2_34 Pd06_24 41.1(15) . . . . ?
C5_34 C6_34 N2_34 Pd06_24 162.6(13) . . . . ?

_refine_diff_density_max         1.563
_refine_diff_density_min         -1.521
_refine_diff_density_rms         0.122

_shelx_res_file                  
;
TITL X4ESxT-05May165117_a.res in P-1
    platon_sq.res
    created by SHELXL-2019/3 at 11:14:54 on 05-Dec-2025
CELL  0.70000  21.1890  22.6330  23.2270   62.872   77.084   69.898
ZERR    2.000   0.0043   0.0028   0.0035    0.010    0.025    0.014
LATT  -1
SFAC C N O PD H
DISP $C  0.00328  0.00164 10.97952!SOURCE KISSEL
DISP $N  0.00639  0.00331 18.70527!SOURCE KISSEL
DISP $O  0.01101  0.00602 30.81649!SOURCE KISSEL
DISP $PD -1.02178  0.99676 4127.78416!SOURCE KISSEL
DISP $H -0.00002  0.00000  0.66613!SOURCE KISSEL
UNIT  195  96  172  12  468
OMIT 0 2 3
OMIT -1 5 -1
OMIT 3 5 -1
OMIT -3 -1 -2
OMIT 7 -14 9
OMIT 0 -1 -1
OMIT -1 1 -1
OMIT 1 -1 1
OMIT 0 1 1
OMIT 0 0 -2
OMIT 1 -2 -3
OMIT 0 0 2
OMIT -18 -5 -8
OMIT -2 1 -3
OMIT 5 0 -3
OMIT -4 6 2
OMIT -1 -1 1
OMIT 4 -1 7
OMIT 3 2 2
OMIT -2 1 -4
OMIT 2 1 -5
OMIT 3 3 1
OMIT 0 -1 5
OMIT 0 -2 -3
OMIT -2 -1 5

L.S. 5 0  777
BOND $H
CONF
MERG 2
FMAP 2
ACTA
LIST 4
SAME_chx N1 > N2
CHIV_chx 2.516 C1
CHIV_chx -2.516 C6
EADP C10_2 C10_25
EADP C9_2 C9_25
EADP C3_2 C3_25
EADP N6_2 N6_25
EADP N1_2 N1_25
EADP C5_2 C5_25
EADP N3_25 N2_2
EADP C8_25 C8_2
EADP N1_17 O1_17
EADP O1_45 N1_45 O2_45
SIMU
ISOR 0.01
DFIX_44 1.22 N1 O1 N1 O2 N1 O3

WPDB -2
TEMP -173.15
SIZE 0.1 0.05 0.0
PLAN 20
ABIN
REM EXTI 0.000084
WGHT    0.062700
FVAR       1.04866
RESI 1 pd
PD01  4    0.326219    0.254512    0.657987    11.00000    0.02814    0.02726 =
         0.02024   -0.00863    0.00453   -0.01126
PD02  4    0.400092    0.738624    0.203648    11.00000    0.02472    0.01590 =
         0.03515   -0.00664   -0.00609    0.00008
PD03  4    0.826155    0.404139    0.545215    11.00000    0.02291    0.03655 =
         0.04018   -0.01582   -0.00853   -0.00982
PD04  4    0.468108    0.153594    0.202530    11.00000    0.05302    0.03342 =
         0.02708   -0.01319   -0.00138   -0.01846
PD05  4    0.870134   -0.027902    0.396351    11.00000    0.02443    0.03866 =
         0.05023   -0.02479   -0.00281   -0.00222
PD06  4    0.798644    0.365772    0.017761    11.00000    0.03797    0.06051 =
         0.03994   -0.02661    0.00368   -0.00952

RESI 2 lig
C1    1    0.713813    0.332062    0.601663    11.00000    0.04023    0.03145 =
         0.04223   -0.00923   -0.01004   -0.00935
AFIX  43
H1    5    0.733619    0.301081    0.641466    11.00000   -1.20000
AFIX   0
C2    1    0.654108    0.336919    0.586493    11.00000    0.03447    0.03241 =
         0.01889    0.00967   -0.01057   -0.02095
AFIX  43
H2    5    0.624715    0.309256    0.612828    11.00000   -1.20000
AFIX   0
N1    2    0.644099    0.387225    0.528283    11.00000    0.01651    0.02546 =
         0.01901   -0.00323   -0.00351   -0.00878
C3    1    0.588258    0.416423    0.489461    11.00000    0.02049    0.02353 =
         0.02838   -0.00728   -0.01115   -0.00311
C4    1    0.584160    0.479976    0.425924    11.00000    0.02240    0.01215 =
         0.01615    0.00907   -0.00951   -0.00777
AFIX  43
H4    5    0.620171    0.500628    0.406732    11.00000   -1.20000
AFIX   0
C5    1    0.524012    0.505429    0.398198    11.00000    0.02599    0.01515 =
         0.02224    0.00124   -0.00880   -0.00804
N2    2    0.519990    0.572826    0.343025    11.00000    0.03464    0.02481 =
         0.02781   -0.00305   -0.01279   -0.00299
C6    1    0.463364    0.609573    0.303829    11.00000    0.02928    0.01545 =
         0.03195   -0.00778   -0.00860    0.00031
AFIX  43
H6    5    0.425273    0.594184    0.308653    11.00000   -1.20000
AFIX   0
C7    1    0.531125    0.669252    0.269003    11.00000    0.02928    0.01862 =
         0.02937    0.00153   -0.00061   -0.01515
AFIX  43
H7    5    0.549114    0.707450    0.243430    11.00000   -1.20000
AFIX   0
N3    2    0.473887    0.666879    0.261236    11.00000    0.02353    0.01299 =
         0.03744   -0.00833    0.00692   -0.01369
C8    1    0.564272    0.608563    0.319922    11.00000    0.01952    0.01544 =
         0.04081   -0.00029   -0.00387   -0.01147
AFIX  43
H8    5    0.607572    0.596716    0.333833    11.00000   -1.20000
AFIX   0
C9    1    0.470561    0.482165    0.418109    11.00000    0.02146    0.01962 =
         0.01862   -0.00140   -0.00631   -0.00383
AFIX  43
H9    5    0.432040    0.502258    0.394042    11.00000   -1.20000
AFIX   0
C10   1    0.476277    0.420378    0.482973    11.00000    0.01834    0.02087 =
         0.02573   -0.00530    0.00457   -0.01059
N4    2    0.418791    0.393289    0.507325    11.00000    0.02181    0.02689 =
         0.02321   -0.00544    0.00641   -0.01273
C11   1    0.354000    0.427993    0.482808    11.00000    0.01239    0.02419 =
         0.02939   -0.00012   -0.00947   -0.00739
AFIX  43
H11   5    0.341363    0.469804    0.445384    11.00000   -1.20000
AFIX   0
C12   1    0.311545    0.384764    0.528194    11.00000    0.01275    0.04232 =
         0.02862   -0.00146   -0.00717   -0.00707
AFIX  43
H12   5    0.264543    0.393711    0.526969    11.00000   -1.20000
AFIX   0
N5    2    0.352444    0.328263    0.573401    11.00000    0.02141    0.03173 =
         0.01438   -0.00814   -0.00107   -0.00807
C13   1    0.415100    0.335009    0.558517    11.00000    0.02700    0.03017 =
         0.01433   -0.00730   -0.00099   -0.00161
AFIX  43
H13   5    0.452632    0.301847    0.581940    11.00000   -1.20000
AFIX   0

C14   1    0.531632    0.389388    0.512754    11.00000    0.02344    0.02856 =
         0.03629   -0.00338   -0.00475   -0.01808
AFIX  43
H14   5    0.534158    0.347731    0.550946    11.00000   -1.20000
AFIX   0
C15   1    0.703327    0.412115    0.501804    11.00000    0.02000    0.01627 =
         0.04019   -0.00639   -0.01064   -0.00503
AFIX  43
H15   5    0.712921    0.444663    0.459519    11.00000   -1.20000
AFIX   0
N6    2    0.740253    0.377878    0.551590    11.00000    0.02693    0.02923 =
         0.02996   -0.00719   -0.00558   -0.01588

RESI 3 lig
C1    1    0.462498    0.132840    0.690186    11.00000    0.03096    0.03251 =
         0.01750   -0.00151    0.00492   -0.01183
AFIX  43
H1    5    0.467136    0.128639    0.731739    11.00000   -1.20000
AFIX   0
C2    1    0.501535    0.097950    0.655431    11.00000    0.03497    0.03498 =
         0.04080   -0.01247    0.00521   -0.00984
AFIX  43
H2    5    0.540646    0.060855    0.671160    11.00000   -1.20000
AFIX   0
N1    2    0.481544    0.119005    0.597888    11.00000    0.04118    0.02634 =
         0.01500   -0.01385    0.01042   -0.01346
C3    1    0.515568    0.094880    0.547095    11.00000    0.04335    0.03431 =
         0.02413   -0.01579    0.00235   -0.01326
C4    1    0.482056    0.107171    0.496362    11.00000    0.03541    0.03163 =
         0.03876   -0.01183   -0.00355   -0.01137
AFIX  43
H4    5    0.435141    0.130057    0.495246    11.00000   -1.20000
AFIX   0
C5    1    0.514343    0.087497    0.448831    11.00000    0.02487    0.02241 =
         0.02553   -0.00572   -0.00137   -0.00877
N2    2    0.475948    0.099065    0.398051    11.00000    0.05411    0.02466 =
         0.03774   -0.02020   -0.00945   -0.00593
C6    1    0.408391    0.112214    0.398492    11.00000    0.03707    0.02415 =
         0.03128   -0.00564    0.00574   -0.01401
AFIX  43
H6    5    0.375199    0.110211    0.433903    11.00000   -1.20000
AFIX   0
C7    1    0.399923    0.128266    0.338655    11.00000    0.03693    0.04206 =
         0.04342   -0.02904    0.00104   -0.00721
AFIX  43
H7    5    0.357057    0.141131    0.323442    11.00000   -1.20000
AFIX   0
N3    2    0.458360    0.124752    0.300403    11.00000    0.03334    0.02911 =
         0.04642   -0.01744   -0.00633   -0.00787
C8    1    0.505377    0.104452    0.338636    11.00000    0.02781    0.02861 =
         0.01274   -0.00376   -0.00586   -0.00597
AFIX  43
H8    5    0.552477    0.095028    0.326669    11.00000   -1.20000
AFIX   0
C9    1    0.577907    0.054073    0.449793    11.00000    0.03951    0.03713 =
         0.03109   -0.02548    0.00517   -0.00810
AFIX  43
H9    5    0.599254    0.036223    0.418204    11.00000   -1.20000
AFIX   0
C10   1    0.616508    0.044168    0.500437    11.00000    0.03155    0.02348 =
         0.00886    0.00275   -0.00646   -0.00836
N4    2    0.685893    0.012996    0.499377    11.00000    0.03953    0.03260 =
         0.02223   -0.00782   -0.00321   -0.00323
C11   1    0.723134   -0.021346    0.548025    11.00000    0.03101    0.04445 =
         0.03579   -0.00947   -0.00929    0.00021
AFIX  43
H11   5    0.708469   -0.030774    0.592306    11.00000   -1.20000
AFIX   0
C12   1    0.788705   -0.041664    0.522707    11.00000    0.02640    0.05177 =
         0.04886    0.00061   -0.00913   -0.01504
AFIX  43
H12   5    0.825883   -0.071728    0.547996    11.00000   -1.20000
AFIX   0
N5    2    0.792179   -0.013921    0.459754    11.00000    0.02955    0.04577 =
         0.05079   -0.02040   -0.00504   -0.00409
C13   1    0.730758    0.015468    0.446014    11.00000    0.03453    0.03662 =
         0.02954   -0.01018   -0.01280    0.00215
AFIX  43
H13   5    0.717404    0.036963    0.403023    11.00000   -1.20000
AFIX   0
C14   1    0.584096    0.067213    0.546720    11.00000    0.02428    0.02690 =
         0.03226   -0.00511   -0.00199   -0.01378
AFIX  43
H14   5    0.608346    0.064251    0.578194    11.00000   -1.20000
AFIX   0
C15   1    0.424029    0.173966    0.593011    11.00000    0.02867    0.03662 =
         0.02663   -0.00060    0.00148   -0.01411
AFIX  43
H15   5    0.399087    0.202673    0.555864    11.00000   -1.20000
AFIX   0
N6    2    0.411150    0.178844    0.645358    11.00000    0.03047    0.01940 =
         0.01857   -0.00757    0.00818   -0.00816

RESI 4 lig
C1    1    0.878272    0.454081    0.400894    11.00000    0.05068    0.03526 =
         0.04597   -0.01558   -0.00959   -0.02448
AFIX  43
H1    5    0.887550    0.492343    0.400743    11.00000   -1.20000
AFIX   0
C2    1    0.888638    0.440360    0.348727    11.00000    0.03726    0.03630 =
         0.03235   -0.00907   -0.00537   -0.00910
AFIX  43
H2    5    0.901791    0.467640    0.305251    11.00000   -1.20000
AFIX   0
N1    2    0.875188    0.374751    0.374029    11.00000    0.05357    0.05805 =
         0.07154   -0.02349   -0.01477   -0.02240
C3    1    0.876308    0.337196    0.339305    11.00000    0.06024    0.05684 =
         0.06091   -0.03760   -0.00426   -0.02378
C4    1    0.891869    0.260890    0.376649    11.00000    0.05156    0.03735 =
         0.05096   -0.02681   -0.01526   -0.00341
AFIX  43
H4    5    0.904067    0.239121    0.420069    11.00000   -1.20000
AFIX   0
C5    1    0.887810    0.222985    0.345421    11.00000    0.02691    0.04804 =
         0.04150   -0.02030   -0.00898   -0.01044
N2    2    0.898634    0.153765    0.377417    11.00000    0.04034    0.02659 =
         0.03952   -0.01546   -0.01901   -0.00127
C6    1    0.916384    0.112475    0.439648    11.00000    0.07843    0.06454 =
         0.06401   -0.03064   -0.04004   -0.01744
AFIX  43
H6    5    0.928215    0.125736    0.468255    11.00000   -1.20000
AFIX   0
C7    1    0.913696    0.050889    0.451638    11.00000    0.09495    0.06985 =
         0.07045   -0.02548   -0.03650   -0.02386
AFIX  43
H7    5    0.924819    0.011784    0.491481    11.00000   -1.20000
AFIX   0
N3    2    0.892948    0.048506    0.400241    11.00000    0.02970    0.02754 =
         0.03684   -0.01377   -0.00136   -0.00550
C8    1    0.882092    0.109414    0.358415    11.00000    0.05977    0.03154 =
         0.03919   -0.02200   -0.00601   -0.01443
AFIX  43
H8    5    0.864652    0.124681    0.318153    11.00000   -1.20000
AFIX   0
C9    1    0.878710    0.254462    0.278540    11.00000    0.05862    0.06842 =
         0.05355   -0.02710   -0.01234   -0.01988
AFIX  43
H9    5    0.882268    0.226906    0.256385    11.00000   -1.20000
AFIX   0
C10   1    0.862641    0.335370    0.240638    11.00000    0.04761    0.05166 =
         0.03402   -0.02553    0.00219   -0.01213
N4    2    0.852231    0.367272    0.177399    11.00000    0.07700    0.06920 =
         0.05510   -0.05036   -0.00402   -0.00872
C11   1    0.873473    0.418100    0.134700    11.00000    0.07590    0.05373 =
         0.07313   -0.02020   -0.01284   -0.02426
AFIX  43
H11   5    0.897488    0.442452    0.141777    11.00000   -1.20000
AFIX   0
C12   1    0.854489    0.430696    0.075865    11.00000    0.07991    0.04594 =
         0.05111   -0.02056   -0.00578   -0.01969
AFIX  43
H12   5    0.862800    0.466252    0.035125    11.00000   -1.20000
AFIX   0
N5    2    0.823258    0.385697    0.085489    11.00000    0.05534    0.05648 =
         0.04590   -0.02249   -0.00619   -0.01208
C13   1    0.826490    0.343935    0.145091    11.00000    0.03764    0.03600 =
         0.01907   -0.00931   -0.00208   -0.00619
AFIX  43
H13   5    0.813024    0.302570    0.164424    11.00000   -1.20000
AFIX   0
C14   1    0.862915    0.366995    0.280109    11.00000    0.05233    0.03488 =
         0.05890   -0.02224   -0.00650   -0.01832
AFIX  43
H14   5    0.851914    0.416040    0.260654    11.00000   -1.20000
AFIX   0
C15   1    0.848554    0.356618    0.443487    11.00000    0.03148    0.04769 =
         0.04891   -0.01572   -0.00087   -0.01089
AFIX  43
H15   5    0.832401    0.318014    0.472750    11.00000   -1.20000
AFIX   0
N6    2    0.853031    0.407164    0.453943    11.00000    0.04504    0.05045 =
         0.06191   -0.02613    0.00205   -0.02799

RESI 5 lig
C1    1    0.323732    0.655091    0.187008    11.00000    0.02724    0.02722 =
         0.03035   -0.00948   -0.00216    0.00073
AFIX  43
H1    5    0.280263    0.678826    0.199420    11.00000   -1.20000
AFIX   0
C2    1    0.337489    0.598178    0.171330    11.00000    0.02544    0.03897 =
         0.03552   -0.01361   -0.00938   -0.00503
AFIX  43
H2    5    0.306159    0.577190    0.170226    11.00000   -1.20000
AFIX   0
N1    2    0.405945    0.580018    0.158096    11.00000    0.02694    0.03549 =
         0.04008   -0.02624   -0.00856    0.00375
C3    1    0.445218    0.524666    0.138268    11.00000    0.02734    0.02010 =
         0.04019   -0.01205   -0.01596    0.00316
C4    1    0.416546    0.472074    0.160194    11.00000    0.04823    0.02715 =
         0.03495   -0.01553   -0.01761   -0.00104
AFIX  43
H4    5    0.376064    0.471239    0.187850    11.00000   -1.20000
AFIX   0
C5    1    0.451664    0.417497    0.138690    11.00000    0.03739    0.00333 =
         0.02052   -0.00046   -0.00584    0.00219
N2    2    0.426827    0.361756    0.156897    11.00000    0.03928    0.02409 =
         0.02222   -0.00676    0.00051   -0.01134
C6    1    0.363734    0.357278    0.169342    11.00000    0.03953    0.04638 =
         0.05711   -0.02600    0.00414   -0.00669
AFIX  43
H6    5    0.323659    0.394332    0.164007    11.00000   -1.20000
AFIX   0
C7    1    0.367893    0.290354    0.190828    11.00000    0.03372    0.05099 =
         0.04613   -0.01924    0.00137   -0.03218
AFIX  43
H7    5    0.330388    0.271771    0.207955    11.00000   -1.20000
AFIX   0
N3    2    0.429251    0.254207    0.185367    11.00000    0.04176    0.03204 =
         0.01698   -0.00813   -0.00460   -0.01539
C8    1    0.471241    0.292484    0.170826    11.00000    0.03172    0.03114 =
         0.02653   -0.00986    0.00486   -0.01493
AFIX  43
H8    5    0.519055    0.277788    0.169831    11.00000   -1.20000
AFIX   0
C9    1    0.511432    0.420633    0.097297    11.00000    0.03445    0.01310 =
         0.03111   -0.00905   -0.00349    0.00153
AFIX  43
H9    5    0.533569    0.386076    0.081378    11.00000   -1.20000
AFIX   0
C10   1    0.537521    0.477059    0.080136    11.00000    0.03328    0.03194 =
         0.01707   -0.00684   -0.00428   -0.00886
N4    2    0.603494    0.474147    0.046269    11.00000    0.02550    0.03093 =
         0.04515   -0.02080    0.00303   -0.00158
C11   1    0.630910    0.527355    0.007465    11.00000    0.02479    0.02500 =
         0.06016   -0.01565    0.00320   -0.00145
AFIX  43
H11   5    0.607925    0.575079   -0.005346    11.00000   -1.20000
AFIX   0
C12   1    0.692821    0.502533   -0.008965    11.00000    0.04407    0.04275 =
         0.03624   -0.01429    0.00601   -0.01347
AFIX  43
H12   5    0.723983    0.528244   -0.034716    11.00000   -1.20000
AFIX   0
N5    2    0.705209    0.434445    0.016628    11.00000    0.04919    0.03625 =
         0.04927   -0.02351    0.00906   -0.01699
C13   1    0.643691    0.420982    0.050171    11.00000    0.04729    0.01868 =
         0.04884   -0.01490   -0.00180   -0.00886
AFIX  43
H13   5    0.635813    0.376721    0.072193    11.00000   -1.20000
AFIX   0
C14   1    0.502730    0.529361    0.100201    11.00000    0.02537    0.02771 =
         0.03714   -0.00997    0.00256   -0.00261
AFIX  43
H14   5    0.519289    0.568010    0.087237    11.00000   -1.20000
AFIX   0
C15   1    0.431981    0.625529    0.162978    11.00000    0.01739    0.02981 =
         0.03942   -0.01409    0.00178   -0.00882
AFIX  43
H15   5    0.478184    0.624746    0.154368    11.00000   -1.20000
AFIX   0
N6    2    0.382683    0.671207    0.181664    11.00000    0.03084    0.01612 =
         0.04021   -0.00293   -0.00944    0.00311

RESI 6 chx
N1    2    0.237266    0.320064    0.672031    11.00000    0.02248    0.02225 =
         0.02531   -0.00287    0.00728   -0.00773
AFIX  23
H1A   5    0.244425    0.351043    0.682831    11.00000   -1.20000
H1B   5    0.215173    0.343721    0.635157    11.00000   -1.20000
AFIX   0
C1    1    0.196669    0.277392    0.725741    11.00000    0.03282    0.05495 =
         0.03280   -0.01497   -0.00070   -0.01553
AFIX  13
H1    5    0.180820    0.251714    0.709010    11.00000   -1.20000
AFIX   0
C2    1    0.134226    0.322037    0.751067    11.00000    0.02208    0.06568 =
         0.04069   -0.02555    0.00601   -0.01129
AFIX  23
H2A   5    0.102633    0.351883    0.716627    11.00000   -1.20000
H2B   5    0.148296    0.352146    0.763039    11.00000   -1.20000
AFIX   0
C3    1    0.098587    0.273851    0.811463    11.00000    0.04994    0.08729 =
         0.05285   -0.02491    0.02257   -0.03190
AFIX  23
H3A   5    0.060422    0.302235    0.829542    11.00000   -1.20000
H3B   5    0.080278    0.247524    0.798203    11.00000   -1.20000
AFIX   0
C4    1    0.146610    0.224600    0.862423    11.00000    0.05688    0.07555 =
         0.05180   -0.02082    0.01261   -0.01036
AFIX  23
H4A   5    0.122802    0.195305    0.900869    11.00000   -1.20000
H4B   5    0.164873    0.250629    0.876101    11.00000   -1.20000
AFIX   0
C5    1    0.204998    0.178573    0.834609    11.00000    0.05228    0.07774 =
         0.05131   -0.02160    0.01503   -0.03091
AFIX  23
H5A   5    0.236115    0.144203    0.868483    11.00000   -1.20000
H5B   5    0.186878    0.153496    0.819633    11.00000   -1.20000
AFIX   0
C6    1    0.242862    0.226398    0.776965    11.00000    0.03975    0.05840 =
         0.02961   -0.00708    0.00521   -0.01234
AFIX  13
H6    5    0.260310    0.251664    0.792894    11.00000   -1.20000
AFIX   0
N2    2    0.300112    0.186908    0.747155    11.00000    0.04286    0.02673 =
         0.04047   -0.01328   -0.00562   -0.01368
AFIX  23
H2C   5    0.287873    0.153964    0.743626    11.00000   -1.20000
H2D   5    0.335639    0.165685    0.772196    11.00000   -1.20000
AFIX   0

RESI 7 chx
N1    2    0.415449    0.815799    0.215248    11.00000    0.04234    0.03454 =
         0.03433   -0.00319   -0.00289   -0.01258
AFIX  23
H1A   5    0.397549    0.814898    0.254993    11.00000   -1.20000
H1B   5    0.460383    0.810967    0.212023    11.00000   -1.20000
AFIX   0
C1    1    0.381673    0.882587    0.162840    11.00000    0.03908    0.01865 =
         0.03286   -0.00384   -0.00083   -0.00805
AFIX  13
H1    5    0.406734    0.884493    0.120363    11.00000   -1.20000
AFIX   0
C2    1    0.382841    0.945463    0.170863    11.00000    0.06927    0.05314 =
         0.06225   -0.01959   -0.00098   -0.02527
AFIX  23
H2A   5    0.429962    0.947279    0.165127    11.00000   -1.20000
H2B   5    0.364318    0.941296    0.215211    11.00000   -1.20000
AFIX   0
C3    1    0.340905    1.012436    0.120744    11.00000    0.06392    0.04327 =
         0.07126   -0.01378   -0.01024   -0.00711
AFIX  23
H3A   5    0.335718    1.051538    0.131496    11.00000   -1.20000
H3B   5    0.365166    1.021909    0.077164    11.00000   -1.20000
AFIX   0
C4    1    0.272262    1.007521    0.119318    11.00000    0.05380    0.03616 =
         0.06840   -0.01519   -0.01482    0.01156
AFIX  23
H4A   5    0.248491    1.049950    0.084111    11.00000   -1.20000
H4B   5    0.245686    1.004778    0.160903    11.00000   -1.20000
AFIX   0
C5    1    0.276074    0.944872    0.108609    11.00000    0.06331    0.05261 =
         0.08494   -0.02371   -0.03384    0.00235
AFIX  23
H5A   5    0.300183    0.948503    0.065891    11.00000   -1.20000
H5B   5    0.230026    0.942924    0.108926    11.00000   -1.20000
AFIX   0
C6    1    0.313695    0.878789    0.162993    11.00000    0.05364    0.03099 =
         0.04875   -0.01967   -0.00431   -0.00447
AFIX  13
H6    5    0.288466    0.876061    0.205615    11.00000   -1.20000
AFIX   0
N2    2    0.319588    0.813922    0.156100    11.00000    0.03577    0.02022 =
         0.04281   -0.01216   -0.01177   -0.00425
AFIX  23
H2C   5    0.325679    0.821889    0.113410    11.00000   -1.20000
H2D   5    0.281235    0.800435    0.173497    11.00000   -1.20000
AFIX   0

RESI 8 chx
N1    2    0.904951    0.439657    0.541064    11.00000    0.04174    0.05587 =
         0.04220   -0.02107   -0.01143   -0.00655
AFIX  23
H1A   5    0.944868    0.408957    0.536917    11.00000   -1.20000
H1B   5    0.902935    0.480850    0.506106    11.00000   -1.20000
AFIX   0
C1    1    0.900182    0.448267    0.601891    11.00000    0.02610    0.04150 =
         0.03920   -0.01791    0.00045   -0.01433
AFIX  13
H1    5    0.865956    0.493210    0.597238    11.00000   -1.20000
AFIX   0
C2    1    0.967267    0.451551    0.612707    11.00000    0.03341    0.03911 =
         0.04920   -0.01127   -0.00813   -0.01680
AFIX  23
H2A   5    0.979833    0.492084    0.576731    11.00000   -1.20000
H2B   5    1.003304    0.409331    0.613956    11.00000   -1.20000
AFIX   0
C3    1    0.959325    0.457446    0.677202    11.00000    0.03650    0.05608 =
         0.04996   -0.01277   -0.01043   -0.02014
AFIX  23
H3A   5    1.003649    0.455386    0.686386    11.00000   -1.20000
H3B   5    0.928087    0.503094    0.672828    11.00000   -1.20000
AFIX   0
C4    1    0.933159    0.402010    0.733702    11.00000    0.06165    0.06738 =
         0.05864   -0.02977   -0.01803   -0.01545
AFIX  23
H4A   5    0.927912    0.409558    0.773480    11.00000   -1.20000
H4B   5    0.965711    0.356233    0.740818    11.00000   -1.20000
AFIX   0
C5    1    0.863891    0.403550    0.719896    11.00000    0.04386    0.07426 =
         0.05078   -0.02227   -0.00466   -0.01525
AFIX  23
H5A   5    0.846730    0.366460    0.756478    11.00000   -1.20000
H5B   5    0.830534    0.448583    0.714267    11.00000   -1.20000
AFIX   0
C6    1    0.875396    0.392433    0.656865    11.00000    0.03499    0.03950 =
         0.04470   -0.01409   -0.02093   -0.00930
AFIX  13
H6    5    0.911301    0.347924    0.663720    11.00000   -1.20000
AFIX   0
N2    2    0.814144    0.387129    0.640008    11.00000    0.02708    0.03205 =
         0.05022   -0.00946   -0.00920   -0.00495
AFIX  23
H2C   5    0.776992    0.418980    0.647191    11.00000   -1.20000
H2D   5    0.808360    0.344352    0.665287    11.00000   -1.20000
AFIX   0

RESI 9 chx
N1    2    0.507153    0.056274    0.210235    11.00000    0.06575    0.03297 =
         0.01342   -0.00864   -0.00286   -0.01335
AFIX  23
H1A   5    0.550404    0.039512    0.221365    11.00000   -1.20000
H1B   5    0.482595    0.028572    0.241283    11.00000   -1.20000
AFIX   0
C1    1    0.505051    0.057940    0.145194    11.00000    0.05074    0.03553 =
         0.03423   -0.01503   -0.00619   -0.01703
AFIX  13
H1    5    0.457530    0.062606    0.140683    11.00000   -1.20000
AFIX   0
C2    1    0.550084   -0.007929    0.137467    11.00000    0.07127    0.04122 =
         0.03418   -0.02184    0.00790   -0.02512
AFIX  23
H2A   5    0.597626   -0.013919    0.141619    11.00000   -1.20000
H2B   5    0.536614   -0.048621    0.172162    11.00000   -1.20000
AFIX   0
C3    1    0.543581   -0.003128    0.071842    11.00000    0.07930    0.04255 =
         0.04316   -0.02630    0.00418   -0.02523
AFIX  23
H3A   5    0.574278   -0.044934    0.066585    11.00000   -1.20000
H3B   5    0.496874   -0.001366    0.069405    11.00000   -1.20000
AFIX   0
C4    1    0.560360    0.059666    0.018116    11.00000    0.06174    0.03865 =
         0.03768   -0.01834   -0.00591   -0.01544
AFIX  23
H4A   5    0.553700    0.062502   -0.024020    11.00000   -1.20000
H4B   5    0.608353    0.055851    0.017981    11.00000   -1.20000
AFIX   0
C5    1    0.516093    0.125273    0.026028    11.00000    0.06971    0.04075 =
         0.02960   -0.01398    0.00026   -0.02117
AFIX  23
H5A   5    0.468376    0.131827    0.021954    11.00000   -1.20000
H5B   5    0.529879    0.165932   -0.008345    11.00000   -1.20000
AFIX   0
C6    1    0.523736    0.118665    0.092975    11.00000    0.05213    0.03794 =
         0.03453   -0.01908   -0.00764   -0.01103
AFIX  13
H6    5    0.571944    0.113502    0.095589    11.00000   -1.20000
AFIX   0
N2    2    0.480330    0.181574    0.104230    11.00000    0.06713    0.03951 =
         0.03470   -0.01875   -0.00856   -0.01632
AFIX  23
H2C   5    0.439571    0.196580    0.088124    11.00000   -1.20000
H2D   5    0.500564    0.216330    0.083986    11.00000   -1.20000
AFIX   0

RESI 10 chx
N1    2    0.846966   -0.106899    0.394291    11.00000    0.04024    0.03031 =
         0.07036   -0.02168    0.01137   -0.00767
AFIX  23
H1A   5    0.860389   -0.146275    0.430347    11.00000   -1.20000
H1B   5    0.801603   -0.096731    0.393690    11.00000   -1.20000
AFIX   0
C1    1    0.881872   -0.117145    0.335288    11.00000    0.03875    0.05287 =
         0.05050   -0.02627   -0.00885   -0.01302
AFIX  13
H1    5    0.856525   -0.079647    0.297401    11.00000   -1.20000
AFIX   0
C2    1    0.880210   -0.185440    0.340187    11.00000    0.05334    0.05110 =
         0.06167   -0.03268   -0.00741   -0.01714
AFIX  23
H2A   5    0.832910   -0.185779    0.343592    11.00000   -1.20000
H2B   5    0.901412   -0.223507    0.379580    11.00000   -1.20000
AFIX   0
C3    1    0.918061   -0.196007    0.280303    11.00000    0.09507    0.07324 =
         0.09251   -0.05068   -0.02009   -0.00528
AFIX  23
H3A   5    0.922073   -0.243314    0.286276    11.00000   -1.20000
H3B   5    0.891811   -0.162941    0.242282    11.00000   -1.20000
AFIX   0
C4    1    0.986675   -0.186186    0.267019    11.00000    0.08031    0.07121 =
         0.06657   -0.04220    0.01517   -0.02159
AFIX  23
H4A   5    1.007538   -0.190683    0.226063    11.00000   -1.20000
H4B   5    1.014738   -0.223485    0.302315    11.00000   -1.20000
AFIX   0
C5    1    0.987256   -0.114975    0.261348    11.00000    0.07221    0.08127 =
         0.08052   -0.05934    0.01263   -0.01012
AFIX  23
H5A   5    0.964051   -0.076796    0.223125    11.00000   -1.20000
H5B   5    1.034116   -0.112925    0.256896    11.00000   -1.20000
AFIX   0
C6    1    0.949202   -0.109334    0.325371    11.00000    0.04380    0.02882 =
         0.04267   -0.01645   -0.00044   -0.00321
AFIX  13
H6    5    0.975240   -0.147128    0.362667    11.00000   -1.20000
AFIX   0
N2    2    0.942604   -0.040150    0.325758    11.00000    0.02936    0.04735 =
         0.05699   -0.02825    0.00417   -0.01401
AFIX  23
H2C   5    0.930954   -0.005060    0.286518    11.00000   -1.20000
H2D   5    0.982541   -0.039858    0.333880    11.00000   -1.20000
AFIX   0

RESI 11 chx
N1    2    0.782376    0.343484   -0.049384    11.00000    0.04855    0.03988 =
         0.04150   -0.00959   -0.00437   -0.00756
AFIX  23
H1A   5    0.751543    0.318852   -0.032919    11.00000   -1.20000
H1B   5    0.765110    0.383344   -0.083578    11.00000   -1.20000
AFIX   0
C1    1    0.847327    0.301702   -0.072728    11.00000    0.06661    0.06622 =
         0.04627   -0.02289   -0.01202    0.00720
AFIX  13
H1    5    0.873814    0.333902   -0.104784    11.00000   -1.20000
AFIX   0
C2    1    0.833369    0.262724   -0.104818    11.00000    0.06378    0.06317 =
         0.04936   -0.03889    0.00254   -0.00905
AFIX  23
H2A   5    0.808481    0.295447   -0.143807    11.00000   -1.20000
H2B   5    0.805963    0.231476   -0.074374    11.00000   -1.20000
AFIX   0
C3    1    0.901415    0.221349   -0.123572    11.00000    0.07147    0.08611 =
         0.05458   -0.03398    0.01777   -0.00348
AFIX  23
H3A   5    0.894365    0.193213   -0.142751    11.00000   -1.20000
H3B   5    0.926448    0.253550   -0.156946    11.00000   -1.20000
AFIX   0
C4    1    0.942992    0.174299   -0.065954    11.00000    0.07497    0.07667 =
         0.07329   -0.04124    0.00709   -0.00845
AFIX  23
H4A   5    0.986791    0.148572   -0.080382    11.00000   -1.20000
H4B   5    0.919249    0.140202   -0.033771    11.00000   -1.20000
AFIX   0
C5    1    0.955512    0.214098   -0.034014    11.00000    0.07007    0.07512 =
         0.06558   -0.03980    0.00226    0.00071
AFIX  23
H5A   5    0.982007    0.246256   -0.064554    11.00000   -1.20000
H5B   5    0.980689    0.181994    0.004913    11.00000   -1.20000
AFIX   0
C6    1    0.886146    0.254156   -0.015104    11.00000    0.02670    0.05118 =
         0.03257   -0.01850   -0.00095   -0.00987
AFIX  13
H6    5    0.860737    0.220079    0.015095    11.00000   -1.20000
AFIX   0
N2    2    0.890336    0.294407    0.018466    11.00000    0.05148    0.06643 =
         0.05861   -0.03503    0.00531   -0.00526
AFIX  23
H2C   5    0.923147    0.316233   -0.002131    11.00000   -1.20000
H2D   5    0.900735    0.265765    0.060063    11.00000   -1.20000
AFIX   0

RESI 12 no3
N1    2    0.668061    0.952902    0.303023    11.00000    0.04325    0.04947 =
         0.06637   -0.01612    0.00396   -0.01037
O1    3    0.648604    0.969209    0.246193    11.00000    0.09725    0.10606 =
         0.06682   -0.04612   -0.02752   -0.01353
O2    3    0.715943    0.913999    0.321570    11.00000    0.08217    0.14891 =
         0.11115   -0.02702   -0.02964    0.02586
O3    3    0.624158    0.976325    0.340299    11.00000    0.12491    0.06942 =
         0.09216   -0.05512   -0.00687   -0.00667

RESI 13 no3
N1    2    0.262712    0.465943    0.676627    11.00000    0.02126    0.04572 =
         0.04697   -0.01470   -0.00909    0.00057
O1    3    0.285059    0.452808    0.625296    11.00000    0.04283    0.05487 =
         0.03703   -0.01650   -0.00185   -0.02212
O2    3    0.261152    0.519711    0.677153    11.00000    0.05178    0.06085 =
         0.09349   -0.03632    0.00199   -0.03389
O3    3    0.242100    0.419464    0.727543    11.00000    0.05339    0.05453 =
         0.04668   -0.00355    0.01036   -0.02173

RESI 14 no3
N1    2    0.407363    0.792646    0.376163    11.00000    0.04112    0.03676 =
         0.04031   -0.00775   -0.00285   -0.01447
O1    3    0.412886    0.789883    0.427126    11.00000    0.07027    0.07488 =
         0.02900   -0.02474    0.00187   -0.03309
O2    3    0.451204    0.750685    0.354500    11.00000    0.06293    0.03549 =
         0.04340   -0.01150   -0.01108   -0.02080
O3    3    0.365302    0.837645    0.337115    11.00000    0.04475    0.04631 =
         0.03026   -0.00728   -0.00721   -0.00334

RESI 15 no3
N1    2    0.593012    0.812210    0.147906    11.00000    0.02400    0.04455 =
         0.03693   -0.00213   -0.00303   -0.01587
O1    3    0.650176    0.810684    0.129780    11.00000    0.04609    0.11934 =
         0.06415   -0.01673    0.00141   -0.03342
O2    3    0.571531    0.815341    0.202112    11.00000    0.07275    0.03723 =
         0.04940   -0.02070    0.00737   -0.02798
O3    3    0.552831    0.807659    0.117753    11.00000    0.07173    0.17236 =
         0.04472   -0.05405   -0.00135   -0.03093

RESI 16 no3
N1    2    0.661274    0.493186    0.667907    11.00000    0.02969    0.05297 =
         0.02861   -0.01350   -0.00660    0.00089
O1    3    0.664146    0.447959    0.653465    11.00000    0.04057    0.04204 =
         0.02655    0.00607   -0.01115   -0.01865
O2    3    0.715847    0.510944    0.663191    11.00000    0.02865    0.05817 =
         0.09304   -0.03671    0.00982   -0.02731
O3    3    0.606755    0.528930    0.690915    11.00000    0.04291    0.08305 =
         0.07047   -0.01303    0.00782   -0.01181

AFIX   6
RESI 17 no3
N1    2    0.335739    0.796291    0.849598    10.50000    0.04174    0.00584 =
         0.02038   -0.00084   -0.00299   -0.00941
O1    3    0.374932    0.743296    0.847332    10.50000    0.04174    0.00584 =
         0.02038   -0.00084   -0.00299   -0.00941
O2    3    0.279269    0.796374    0.876006    10.50000    0.05813    0.04189 =
         0.12672   -0.00799   -0.01146   -0.01473
O3    3    0.353175    0.849232    0.825517    10.50000    0.12296    0.07761 =
         0.10689   -0.05337   -0.01785   -0.04087
REM N1 2 0.242711 0.757030 0.850138 11.00000 0.41793
REM O1 3 0.381906 0.732077 0.845656 11.00000 0.10738
REM O2 3 0.284515 0.769226 0.952307 11.00000 0.38751
REM O3 3 0.342518 0.833460 0.838106 11.00000 0.34116
AFIX   0

RESI 18 no3
N     2    0.131804    0.386861    0.540642    11.00000    0.05542    0.07251 =
         0.06292   -0.02936    0.00035   -0.03089
O1    3    0.147964    0.422290    0.555699    11.00000    0.05330    0.06893 =
         0.11314   -0.06377    0.01106   -0.02594
O2    3    0.100438    0.407302    0.494255    11.00000    0.11931    0.11872 =
         0.05635   -0.01237   -0.02499   -0.04363
O3    3    0.163571    0.317994    0.575554    11.00000    0.17602    0.06900 =
         0.12597   -0.03309   -0.05871   -0.03961

RESI 19 no3
N1    2    0.419786    0.708230    0.982533    11.00000    0.07012    0.01739 =
         0.03577   -0.00683   -0.01871    0.00121
O1    3    0.381508    0.670777    1.010195    11.00000    0.09767    0.12903 =
         0.06252   -0.00842   -0.00737   -0.05200
O2    3    0.495269    0.677161    0.974455    11.00000    0.18813    0.08428 =
         0.12738   -0.04823    0.03569   -0.01894
O3    3    0.405710    0.771492    0.961663    11.00000    0.08212    0.01795 =
         0.06369   -0.02144   -0.00331   -0.01065

RESI 20 no3
N1    2    0.171023    0.789579    0.259782    11.00000    0.04142    0.03026 =
         0.06543   -0.00541   -0.01625    0.00370
O1    3    0.137483    0.767506    0.318469    11.00000    0.06027    0.04373 =
         0.10737   -0.00363    0.05065   -0.00574
O2    3    0.216087    0.746140    0.253651    11.00000    0.12440    0.06424 =
         0.06100   -0.03965   -0.02902    0.05048
O3    3    0.154723    0.852523    0.220019    11.00000    0.07036    0.05355 =
         0.10136   -0.00021   -0.00481   -0.00288

RESI 21 no3
N1    2    0.932593    0.144809    0.174694    11.00000    0.08483    0.06894 =
         0.06301   -0.04252   -0.01118    0.00096
O1    3    0.956436    0.111135    0.224894    11.00000    0.06785    0.07777 =
         0.07582   -0.03007   -0.01319   -0.00912
O2    3    0.943853    0.205663    0.150741    11.00000    0.10828    0.14420 =
         0.07875   -0.06535    0.00896   -0.02349
O3    3    0.915568    0.136517    0.137420    11.00000    0.09570    0.08487 =
         0.11250   -0.03096   -0.01904   -0.00790

RESI 22 no3
N1    2    0.431684    0.280898    0.401406    11.00000    0.13139    0.07734 =
         0.10239   -0.05812   -0.00681   -0.00199
O1    3    0.430061    0.301662    0.325739    11.00000    0.21045    0.09034 =
         0.02914   -0.00699   -0.04704   -0.03507
O2    3    0.381883    0.266469    0.441237    11.00000    0.14964    0.08027 =
         0.06720   -0.00858    0.00074   -0.03423
O3    3    0.502024    0.287454    0.410858    11.00000    0.16266    0.16637 =
         0.17631   -0.04234   -0.03404   -0.06254

RESI 23 no3
N1    2    0.730908    0.240026    0.465073    11.00000    0.06856    0.08335 =
         0.04933   -0.02907    0.01016   -0.02892
O1    3    0.765643    0.245418    0.495024    11.00000    0.10517    0.09520 =
         0.04807   -0.02666   -0.00931   -0.06208
O2    3    0.687530    0.302939    0.411218    11.00000    0.13613    0.06310 =
         0.14464   -0.03748   -0.03288   -0.00431
O3    3    0.725479    0.163735    0.475827    11.00000    0.14247    0.04710 =
         0.14263   -0.02446    0.02803   -0.06119

RESI 24 pd
PD01  4    0.666840    0.746250    0.338246    11.00000    0.02594    0.03280 =
         0.02588   -0.01018    0.00526   -0.01502
PD02  4    0.601144    0.262438    0.794845    11.00000    0.02990    0.02083 =
         0.02694   -0.00683   -0.00597   -0.00327
PD03  4    0.167146    0.598366    0.454115    11.00000    0.02236    0.03559 =
         0.03013   -0.01428   -0.00361   -0.01043
PD04  4    0.537690    0.845750    0.796832    11.00000    0.06410    0.01913 =
         0.02169   -0.00753   -0.00757   -0.00929
PD05  4    0.130453    1.021960    0.612457    11.00000    0.03044    0.04814 =
         0.05225   -0.03299   -0.00405   -0.00109
PD06  4    0.209887    0.632601    0.981119    11.00000    0.05315    0.05535 =
         0.03007   -0.02466   -0.00190   -0.01021

RESI 25 lig
C1    1    0.286529    0.664375    0.397616    11.00000    0.03271    0.04303 =
         0.04108   -0.01362   -0.01072   -0.01453
AFIX  43
H1    5    0.270430    0.694613    0.356007    11.00000   -1.20000
AFIX   0
C2    1    0.345140    0.656500    0.414940    11.00000    0.03071    0.02893 =
         0.04217   -0.01122   -0.00979   -0.00361
AFIX  43
H2    5    0.377811    0.679789    0.388234    11.00000   -1.20000
AFIX   0
N1    2    0.350782    0.607957    0.479386    11.00000    0.01651    0.02546 =
         0.01901   -0.00323   -0.00351   -0.00878
C3    1    0.411791    0.579255    0.512441    11.00000    0.02049    0.02353 =
         0.02838   -0.00728   -0.01115   -0.00311
C4    1    0.412961    0.526327    0.565113    11.00000    0.01697    0.03505 =
         0.02292   -0.01054    0.00168   -0.00924
AFIX  43
H4    5    0.374282    0.509589    0.581490    11.00000   -1.20000
AFIX   0
C5    1    0.471426    0.491442    0.600242    11.00000    0.02599    0.01515 =
         0.02224    0.00124   -0.00880   -0.00804
N2    2    0.479649    0.429174    0.660536    11.00000    0.01791    0.00904 =
         0.02742   -0.00154   -0.00091   -0.00671
C6    1    0.530555    0.399717    0.694130    11.00000    0.01726    0.00994 =
         0.03395    0.00005   -0.00105   -0.00422
AFIX  43
H6    5    0.567053    0.418190    0.687031    11.00000   -1.20000
AFIX   0
C7    1    0.462188    0.330030    0.732328    11.00000    0.03439    0.04425 =
         0.05129   -0.01298    0.00306   -0.02142
AFIX  43
H7    5    0.443433    0.292419    0.758127    11.00000   -1.20000
AFIX   0
N3    2    0.524542    0.337372    0.742005    11.00000    0.03464    0.02481 =
         0.02781   -0.00305   -0.01279   -0.00299
C8    1    0.437281    0.384677    0.681767    11.00000    0.01952    0.01544 =
         0.04081   -0.00029   -0.00387   -0.01147
AFIX  43
H8    5    0.398073    0.393361    0.662514    11.00000   -1.20000
AFIX   0
C9    1    0.526457    0.523262    0.573110    11.00000    0.02146    0.01962 =
         0.01862   -0.00140   -0.00631   -0.00383
AFIX  43
H9    5    0.567091    0.502704    0.594173    11.00000   -1.20000
AFIX   0
C10   1    0.520295    0.579605    0.520263    11.00000    0.01834    0.02087 =
         0.02573   -0.00530    0.00457   -0.01059
N4    2    0.578932    0.605256    0.490584    11.00000    0.01343    0.02918 =
         0.03419   -0.00816   -0.00536   -0.00546
C11   1    0.642190    0.575512    0.504943    11.00000    0.02316    0.03903 =
         0.02257    0.00287    0.00077   -0.00628
AFIX  43
H11   5    0.658426    0.531734    0.539211    11.00000   -1.20000
AFIX   0
C12   1    0.678148    0.614992    0.465393    11.00000    0.01993    0.04148 =
         0.04383   -0.00676    0.00177   -0.01529
AFIX  43
H12   5    0.724984    0.606316    0.467215    11.00000   -1.20000
AFIX   0
N5    2    0.638570    0.672359    0.419449    11.00000    0.01521    0.04604 =
         0.02517   -0.00864   -0.00570   -0.00620
C13   1    0.578896    0.665740    0.434248    11.00000    0.01603    0.02106 =
         0.03359   -0.00380   -0.00697   -0.00757
AFIX  43
H13   5    0.540709    0.696835    0.410808    11.00000   -1.20000
AFIX   0
C14   1    0.462746    0.609250    0.485984    11.00000    0.02069    0.02241 =
         0.01573   -0.00887   -0.00677   -0.00142
AFIX  43
H14   5    0.459556    0.648815    0.445779    11.00000   -1.20000
AFIX   0
C15   1    0.296491    0.589195    0.492941    11.00000    0.03326    0.04147 =
         0.02658   -0.01108   -0.00318   -0.01150
AFIX  43
H15   5    0.289359    0.552695    0.533389    11.00000   -1.20000
AFIX   0
N6    2    0.250848    0.621057    0.450218    11.00000    0.02693    0.02923 =
         0.02996   -0.00719   -0.00558   -0.01588

RESI 26 lig
C1    1    0.538956    0.860900    0.319353    11.00000    0.05493    0.03687 =
         0.02743   -0.01495    0.00398   -0.02205
AFIX  43
H1    5    0.537537    0.865007    0.277062    11.00000   -1.20000
AFIX   0
C2    1    0.489438    0.903543    0.344603    11.00000    0.04528    0.03022 =
         0.01900   -0.01617   -0.00604   -0.00492
AFIX  43
H2    5    0.450223    0.939049    0.326463    11.00000   -1.20000
AFIX   0
N1    2    0.515650    0.877486    0.407782    11.00000    0.02169    0.02799 =
         0.02804    0.00133   -0.00542   -0.00993
C3    1    0.483691    0.903087    0.454006    11.00000    0.02932    0.01214 =
         0.02218   -0.00310    0.00140   -0.01035
C4    1    0.522893    0.895008    0.499653    11.00000    0.02447    0.01445 =
         0.01396   -0.00384    0.00952   -0.01133
AFIX  43
H4    5    0.570409    0.875893    0.496603    11.00000   -1.20000
AFIX   0
C5    1    0.491066    0.915473    0.549674    11.00000    0.04313    0.02515 =
         0.01809   -0.00995    0.00082   -0.01439
N2    2    0.525760    0.900228    0.601255    11.00000    0.02419    0.02536 =
         0.01896   -0.00288    0.00269   -0.00857
C6    1    0.592592    0.883854    0.601738    11.00000    0.04077    0.05478 =
         0.02845   -0.02456    0.00038   -0.01045
AFIX  43
H6    5    0.624060    0.882098    0.565913    11.00000   -1.20000
AFIX   0
C7    1    0.609730    0.869640    0.662523    11.00000    0.02039    0.02946 =
         0.02797   -0.00019   -0.00462   -0.01577
AFIX  43
H7    5    0.653436    0.858630    0.675185    11.00000   -1.20000
AFIX   0
N3    2    0.550240    0.875035    0.699383    11.00000    0.03362    0.02759 =
         0.01961   -0.00793   -0.00735   -0.00964
C8    1    0.500835    0.888385    0.665436    11.00000    0.04302    0.04384 =
         0.03893   -0.02475    0.00308   -0.00366
AFIX  43
H8    5    0.455366    0.889735    0.682063    11.00000   -1.20000
AFIX   0
C9    1    0.417337    0.946161    0.552642    11.00000    0.03964    0.02948 =
         0.02009   -0.01045   -0.00221   -0.00750
AFIX  43
H9    5    0.394899    0.961112    0.585942    11.00000   -1.20000
AFIX   0
C10   1    0.384728    0.952157    0.510217    11.00000    0.02948    0.04152 =
         0.03291   -0.02272    0.00038   -0.00258
N4    2    0.314468    0.983273    0.509392    11.00000    0.03703    0.05015 =
         0.03987   -0.02846   -0.00376   -0.00598
C11   1    0.274454    1.032599    0.452063    11.00000    0.04922    0.06531 =
         0.04967   -0.02344    0.00072   -0.01025
AFIX  43
H11   5    0.291160    1.047686    0.407708    11.00000   -1.20000
AFIX   0
C12   1    0.213886    1.050414    0.474089    11.00000    0.05130    0.06142 =
         0.06131   -0.01830   -0.01964    0.00294
AFIX  43
H12   5    0.176643    1.078921    0.448489    11.00000   -1.20000
AFIX   0
N5    2    0.210306    1.020202    0.545112    11.00000    0.03934    0.04246 =
         0.04995   -0.02853   -0.00588   -0.00251
C13   1    0.275449    0.977674    0.563314    11.00000    0.03565    0.03208 =
         0.03466   -0.01018   -0.01451   -0.00356
AFIX  43
H13   5    0.288680    0.950189    0.606334    11.00000   -1.20000
AFIX   0
C14   1    0.416697    0.931448    0.455882    11.00000    0.03350    0.03567 =
         0.02850   -0.02275   -0.00426   -0.00525
AFIX  43
H14   5    0.390794    0.938017    0.423850    11.00000   -1.20000
AFIX   0
C15   1    0.573367    0.829065    0.410135    11.00000    0.03100    0.02131 =
         0.01798   -0.00960   -0.00142   -0.01220
AFIX  43
H15   5    0.601163    0.807258    0.445219    11.00000   -1.20000
AFIX   0
N6    2    0.589435    0.813185    0.356899    11.00000    0.03909    0.03022 =
         0.02977   -0.01132    0.00043   -0.01987

RESI 27 lig
C1    1    0.118071    0.541062    0.601435    11.00000    0.04346    0.06807 =
         0.04136   -0.02164    0.00872   -0.02907
AFIX  43
H1    5    0.110860    0.499726    0.606487    11.00000   -1.20000
AFIX   0
C2    1    0.104784    0.568117    0.646397    11.00000    0.03743    0.05301 =
         0.05128   -0.02643    0.00256   -0.02297
AFIX  43
H2    5    0.082662    0.549203    0.688243    11.00000   -1.20000
AFIX   0
N1    2    0.125290    0.621071    0.625896    11.00000    0.02681    0.03745 =
         0.02305   -0.01828    0.00104   -0.00969
C3    1    0.122500    0.663003    0.659491    11.00000    0.01699    0.04268 =
         0.03075   -0.02205   -0.00399   -0.00372
C4    1    0.111403    0.729737    0.629578    11.00000    0.03778    0.04844 =
         0.03920   -0.01681   -0.00334   -0.01251
AFIX  43
H4    5    0.104030    0.753212    0.584737    11.00000   -1.20000
AFIX   0
C5    1    0.110569    0.766562    0.665382    11.00000    0.03355    0.03836 =
         0.04303   -0.01752   -0.00359   -0.00606
N2    2    0.101276    0.841432    0.632312    11.00000    0.06776    0.06439 =
         0.04998   -0.02477   -0.01055   -0.02184
C6    1    0.067191    0.884818    0.582333    11.00000    0.11875    0.09617 =
         0.11741   -0.05198   -0.02183   -0.04079
AFIX  43
H6    5    0.043310    0.872256    0.561570    11.00000   -1.20000
AFIX   0
C7    1    0.069784    0.952083    0.562723    11.00000    0.10142    0.08217 =
         0.09885   -0.04457   -0.03408   -0.01548
AFIX  43
H7    5    0.052303    0.993082    0.526273    11.00000   -1.20000
AFIX   0
N3    2    0.103554    0.942722    0.609314    11.00000    0.07029    0.06479 =
         0.06787   -0.04094   -0.00669   -0.01303
C8    1    0.120526    0.876094    0.648213    11.00000    0.05505    0.04560 =
         0.03886   -0.01951   -0.01119   -0.00192
AFIX  43
H8    5    0.145350    0.857260    0.684983    11.00000   -1.20000
AFIX   0
C9    1    0.121947    0.734303    0.729056    11.00000    0.04632    0.02514 =
         0.04539   -0.02460    0.00020   -0.00715
AFIX  43
H9    5    0.121564    0.758437    0.753606    11.00000   -1.20000
AFIX   0
C10   1    0.132774    0.671428    0.752382    11.00000    0.05217    0.05808 =
         0.04274   -0.02288   -0.01057   -0.02177
N4    2    0.149726    0.634957    0.823685    11.00000    0.04838    0.06172 =
         0.04627   -0.01645   -0.00278   -0.02863
C11   1    0.150584    0.562363    0.869249    11.00000    0.07742    0.04777 =
         0.05137   -0.02196   -0.01860   -0.01894
AFIX  43
H11   5    0.138708    0.530739    0.860271    11.00000   -1.20000
AFIX   0
C12   1    0.170953    0.550101    0.924535    11.00000    0.07702    0.04750 =
         0.05521   -0.02294    0.00120   -0.01899
AFIX  43
H12   5    0.178346    0.507240    0.961673    11.00000   -1.20000
AFIX   0
N5    2    0.179949    0.612681    0.918739    11.00000    0.07169    0.05594 =
         0.04894   -0.03197    0.00296   -0.02503
C13   1    0.169406    0.661035    0.855437    11.00000    0.07129    0.06720 =
         0.05950   -0.04220   -0.01030   -0.00734
AFIX  43
H13   5    0.175335    0.705995    0.837444    11.00000   -1.20000
AFIX   0
C14   1    0.138358    0.624166    0.726784    11.00000    0.04040    0.05008 =
         0.02181   -0.01674   -0.01067   -0.00618
AFIX  43
H14   5    0.150422    0.575256    0.749566    11.00000   -1.20000
AFIX   0
C15   1    0.145551    0.635944    0.565332    11.00000    0.02832    0.03062 =
         0.02860   -0.01159   -0.00287   -0.01660
AFIX  43
H15   5    0.159502    0.676309    0.537376    11.00000   -1.20000
AFIX   0
N6    2    0.144893    0.588931    0.546065    11.00000    0.02807    0.03246 =
         0.02928   -0.01610   -0.00919   -0.00751

RESI 28 lig
C1    1    0.680959    0.351466    0.801445    11.00000    0.02436    0.02605 =
         0.03238   -0.01120    0.00596   -0.00703
AFIX  43
H1    5    0.722407    0.329074    0.784600    11.00000   -1.20000
AFIX   0
C2    1    0.672845    0.400374    0.819897    11.00000    0.02223    0.02937 =
         0.03071   -0.01543    0.00045   -0.00604
AFIX  43
H2    5    0.705881    0.420326    0.819372    11.00000   -1.20000
AFIX   0
N1    2    0.603662    0.416748    0.840798    11.00000    0.03882    0.01119 =
         0.03050    0.00081   -0.01614   -0.00169
C3    1    0.571284    0.471019    0.861010    11.00000    0.01956    0.02742 =
         0.02115   -0.01039   -0.00819    0.00889
C4    1    0.593351    0.528642    0.843147    11.00000    0.03277    0.02007 =
         0.03050   -0.00766   -0.00500   -0.00851
AFIX  43
H4    5    0.635555    0.531371    0.818853    11.00000   -1.20000
AFIX   0
C5    1    0.556023    0.579830    0.859712    11.00000    0.04851    0.03955 =
         0.04272   -0.01856    0.00466   -0.01129
N2    2    0.582390    0.641053    0.837759    11.00000    0.04401    0.02527 =
         0.05506   -0.01853    0.00264   -0.01247
C6    1    0.649709    0.640030    0.826801    11.00000    0.03511    0.04679 =
         0.04141   -0.00982   -0.00076   -0.00194
AFIX  43
H6    5    0.687952    0.601966    0.828665    11.00000   -1.20000
AFIX   0
C7    1    0.648937    0.708370    0.812182    11.00000    0.03519    0.03614 =
         0.04401   -0.01257   -0.00508   -0.01714
AFIX  43
H7    5    0.686491    0.724867    0.806516    11.00000   -1.20000
AFIX   0
N3    2    0.577736    0.747988    0.807716    11.00000    0.06348    0.03991 =
         0.03210   -0.01674    0.01013   -0.02266
C8    1    0.543956    0.703909    0.827589    11.00000    0.03956    0.02948 =
         0.03367   -0.01771   -0.00455   -0.00143
AFIX  43
H8    5    0.496168    0.715481    0.834259    11.00000   -1.20000
AFIX   0
C9    1    0.499168    0.577155    0.898931    11.00000    0.05747    0.01802 =
         0.04742   -0.01634   -0.00870    0.00078
AFIX  43
H9    5    0.478083    0.611178    0.915666    11.00000   -1.20000
AFIX   0
C10   1    0.472413    0.525001    0.914203    11.00000    0.03561    0.04041 =
         0.04438   -0.02290    0.00446   -0.00840
N4    2    0.410599    0.520705    0.952767    11.00000    0.03606    0.01852 =
         0.02528   -0.00928   -0.00153    0.00478
C11   1    0.388609    0.463685    0.992512    11.00000    0.02460    0.02194 =
         0.03653   -0.01460   -0.00261   -0.00055
AFIX  43
H11   5    0.413616    0.416575    1.004384    11.00000   -1.20000
AFIX   0
C12   1    0.320289    0.490037    1.012254    11.00000    0.03446    0.03430 =
         0.03640   -0.00579   -0.00582   -0.01608
AFIX  43
H12   5    0.291280    0.462998    1.041163    11.00000   -1.20000
AFIX   0
N5    2    0.302294    0.564189    0.981363    11.00000    0.06003    0.06378 =
         0.03504   -0.03074    0.00761   -0.00395
C13   1    0.347130    0.584600    0.945649    11.00000    0.05816    0.05938 =
         0.03762   -0.02301   -0.00677   -0.00039
AFIX  43
H13   5    0.345081    0.631467    0.917571    11.00000   -1.20000
AFIX   0
C14   1    0.508033    0.467888    0.898663    11.00000    0.02957    0.01322 =
         0.03014   -0.00954   -0.01185   -0.00172
AFIX  43
H14   5    0.490862    0.429459    0.912500    11.00000   -1.20000
AFIX   0
C15   1    0.576942    0.378350    0.832236    11.00000    0.03211    0.01708 =
         0.02979    0.00427   -0.00646   -0.00874
AFIX  43
H15   5    0.530405    0.380515    0.841381    11.00000   -1.20000
AFIX   0
N6    2    0.620471    0.337203    0.810051    11.00000    0.03207    0.02302 =
         0.01838   -0.00941   -0.00474   -0.00576

RESI 29 chx
N1    2    0.748399    0.677274    0.318255    11.00000    0.04014    0.04031 =
         0.04847   -0.01588    0.00257   -0.01469
AFIX  23
H1A   5    0.781103    0.663794    0.344819    11.00000   -1.20000
H1B   5    0.736949    0.639200    0.325113    11.00000   -1.20000
AFIX   0
C1    1    0.774293    0.710633    0.248341    11.00000    0.03636    0.04204 =
         0.03285   -0.01224    0.00773   -0.01282
AFIX  13
H1    5    0.744900    0.710268    0.220353    11.00000   -1.20000
AFIX   0
C2    1    0.848056    0.673352    0.233061    11.00000    0.02326    0.05751 =
         0.03282   -0.01872    0.00263   -0.01184
AFIX  23
H2A   5    0.877560    0.670624    0.262279    11.00000   -1.20000
H2B   5    0.851101    0.625607    0.241107    11.00000   -1.20000
AFIX   0
C3    1    0.872168    0.711296    0.163224    11.00000    0.03942    0.07089 =
         0.05642   -0.03127    0.02366   -0.00858
AFIX  23
H3A   5    0.920786    0.689423    0.156308    11.00000   -1.20000
H3B   5    0.847745    0.706885    0.134329    11.00000   -1.20000
AFIX   0
C4    1    0.861456    0.786626    0.145168    11.00000    0.06600    0.07508 =
         0.06137   -0.03379    0.02904   -0.04379
AFIX  23
H4A   5    0.872120    0.810060    0.097849    11.00000   -1.20000
H4B   5    0.893089    0.791127    0.167526    11.00000   -1.20000
AFIX   0
C5    1    0.789358    0.822937    0.162890    11.00000    0.04930    0.05227 =
         0.03968   -0.02602    0.01697   -0.02143
AFIX  23
H5A   5    0.786947    0.870126    0.156061    11.00000   -1.20000
H5B   5    0.758381    0.827062    0.134205    11.00000   -1.20000
AFIX   0
C6    1    0.767243    0.782527    0.233651    11.00000    0.03255    0.04557 =
         0.05007   -0.01830    0.01194   -0.01614
AFIX  13
H6    5    0.796347    0.782841    0.261926    11.00000   -1.20000
AFIX   0
N2    2    0.694984    0.815419    0.250680    11.00000    0.04381    0.04830 =
         0.02988   -0.01545    0.00617   -0.01178
AFIX  23
H2C   5    0.668323    0.825022    0.220011    11.00000   -1.20000
H2D   5    0.691264    0.855510    0.253103    11.00000   -1.20000
AFIX   0

RESI 30 chx
N1    2    0.580504    0.184791    0.785218    11.00000    0.03226    0.01738 =
         0.02919   -0.01070   -0.00562   -0.00094
AFIX  23
H1A   5    0.542991    0.174759    0.810923    11.00000   -1.20000
H1B   5    0.573356    0.198079    0.743320    11.00000   -1.20000
AFIX   0
C1    1    0.639886    0.123707    0.805211    11.00000    0.03833    0.01868 =
         0.02613   -0.00406   -0.00293   -0.00729
AFIX  13
H1    5    0.676140    0.130452    0.768838    11.00000   -1.20000
AFIX   0
C2    1    0.622669    0.057207    0.820293    11.00000    0.04785    0.01035 =
         0.04337   -0.00735   -0.00395   -0.00939
AFIX  23
H2A   5    0.583425    0.052590    0.852822    11.00000   -1.20000
H2B   5    0.610236    0.059996    0.780315    11.00000   -1.20000
AFIX   0
C3    1    0.681748   -0.005383    0.846050    11.00000    0.05772    0.01151 =
         0.04777   -0.00261   -0.00926   -0.00084
AFIX  23
H3A   5    0.718735   -0.003740    0.811190    11.00000   -1.20000
H3B   5    0.668057   -0.047616    0.858746    11.00000   -1.20000
AFIX   0
C4    1    0.707631   -0.009502    0.904674    11.00000    0.07326    0.05377 =
         0.06860   -0.02737   -0.00673   -0.00512
AFIX  23
H4A   5    0.747053   -0.050447    0.919403    11.00000   -1.20000
H4B   5    0.671938   -0.014240    0.940888    11.00000   -1.20000
AFIX   0
C5    1    0.728143    0.057468    0.884939    11.00000    0.04788    0.01393 =
         0.05312   -0.01277   -0.02545    0.01089
AFIX  23
H5A   5    0.744334    0.056144    0.922442    11.00000   -1.20000
H5B   5    0.764638    0.061975    0.849461    11.00000   -1.20000
AFIX   0
C6    1    0.664775    0.118588    0.862221    11.00000    0.04119    0.01719 =
         0.04599   -0.01304   -0.00389   -0.00657
AFIX  13
H6    5    0.628458    0.112338    0.898555    11.00000   -1.20000
AFIX   0
N2    2    0.679608    0.185337    0.844292    11.00000    0.04639    0.04317 =
         0.05994   -0.03101   -0.00652   -0.00231
AFIX  23
H2C   5    0.719021    0.187188    0.818915    11.00000   -1.20000
H2D   5    0.683102    0.189440    0.880569    11.00000   -1.20000
AFIX   0

RESI 31 chx
N1    2    0.085068    0.573388    0.452607    11.00000    0.02257    0.02236 =
         0.02811   -0.00729    0.00111   -0.01156
AFIX  23
H1A   5    0.091590    0.526872    0.474048    11.00000   -1.20000
H1B   5    0.048366    0.594526    0.472318    11.00000   -1.20000
AFIX   0
C1    1    0.074340    0.597064    0.383025    11.00000    0.02668    0.03696 =
         0.02791   -0.00504   -0.01057   -0.01218
AFIX  13
H1    5    0.056436    0.648586    0.363371    11.00000   -1.20000
AFIX   0
C2    1    0.025330    0.566316    0.373193    11.00000    0.02660    0.05072 =
         0.04198   -0.01491   -0.01351   -0.00792
AFIX  23
H2A   5    0.041760    0.515246    0.394076    11.00000   -1.20000
H2B   5   -0.019430    0.580512    0.394834    11.00000   -1.20000
AFIX   0
C3    1    0.017859    0.589233    0.302024    11.00000    0.03411    0.05260 =
         0.05442   -0.02022   -0.02459   -0.00860
AFIX  23
H3A   5   -0.010524    0.564697    0.298034    11.00000   -1.20000
H3B   5   -0.004664    0.639464    0.282222    11.00000   -1.20000
AFIX   0
C4    1    0.085128    0.573996    0.267309    11.00000    0.03225    0.05455 =
         0.04080   -0.00888   -0.01743   -0.01325
AFIX  23
H4A   5    0.079848    0.592243    0.220458    11.00000   -1.20000
H4B   5    0.104963    0.523293    0.283671    11.00000   -1.20000
AFIX   0
C5    1    0.132866    0.605859    0.276304    11.00000    0.03420    0.02418 =
         0.01902   -0.00140   -0.00987   -0.00202
AFIX  23
H5A   5    0.114570    0.656808    0.258048    11.00000   -1.20000
H5B   5    0.177346    0.594201    0.253098    11.00000   -1.20000
AFIX   0
C6    1    0.140832    0.577554    0.349311    11.00000    0.02727    0.03582 =
         0.03595   -0.01105   -0.00794   -0.01721
AFIX  13
H6    5    0.158098    0.526003    0.367376    11.00000   -1.20000
AFIX   0
N2    2    0.186915    0.605007    0.362959    11.00000    0.01952    0.04692 =
         0.03201   -0.01812   -0.00360   -0.01402
AFIX  23
H2C   5    0.182057    0.649956    0.334460    11.00000   -1.20000
H2D   5    0.230300    0.580611    0.357596    11.00000   -1.20000
AFIX   0

RESI 32 chx
N1    2    0.492328    0.943014    0.793075    11.00000    0.06456    0.03167 =
         0.03897   -0.00819   -0.00313   -0.02794
AFIX  23
H1A   5    0.522995    0.967790    0.777586    11.00000   -1.20000
H1B   5    0.458733    0.965092    0.765727    11.00000   -1.20000
AFIX   0
C1    1    0.463950    0.938450    0.859395    11.00000    0.03685    0.02614 =
         0.02494   -0.01013   -0.00220   -0.00378
AFIX  13
H1    5    0.422510    0.922422    0.870816    11.00000   -1.20000
AFIX   0
C2    1    0.445406    1.007000    0.865387    11.00000    0.07021    0.04023 =
         0.04615   -0.01927    0.00402   -0.02546
AFIX  23
H2A   5    0.405797    1.039455    0.840696    11.00000   -1.20000
H2B   5    0.483480    1.027847    0.846747    11.00000   -1.20000
AFIX   0
C3    1    0.429114    0.995254    0.936891    11.00000    0.06797    0.04928 =
         0.05317   -0.02600    0.00143   -0.02224
AFIX  23
H3A   5    0.423814    1.038652    0.940526    11.00000   -1.20000
H3B   5    0.385707    0.983477    0.952679    11.00000   -1.20000
AFIX   0
C4    1    0.482313    0.939103    0.978624    11.00000    0.07719    0.06343 =
         0.03708   -0.02574    0.01213   -0.02987
AFIX  23
H4A   5    0.467951    0.932304    1.024283    11.00000   -1.20000
H4B   5    0.524142    0.953789    0.966233    11.00000   -1.20000
AFIX   0
C5    1    0.497765    0.870892    0.974249    11.00000    0.08819    0.06478 =
         0.03395   -0.03223   -0.00216   -0.02073
AFIX  23
H5A   5    0.457908    0.852700    0.990888    11.00000   -1.20000
H5B   5    0.535751    0.836662    1.000515    11.00000   -1.20000
AFIX   0
C6    1    0.516378    0.883710    0.902645    11.00000    0.06314    0.03375 =
         0.02232   -0.00935   -0.00259   -0.02228
AFIX  13
H6    5    0.558302    0.899253    0.888673    11.00000   -1.20000
AFIX   0
N2    2    0.531673    0.819212    0.893065    11.00000    0.06340    0.02586 =
         0.02649   -0.00358    0.00323   -0.01355
AFIX  23
H2C   5    0.498515    0.797892    0.913768    11.00000   -1.20000
H2D   5    0.571403    0.789574    0.909640    11.00000   -1.20000
AFIX   0

RESI 33 chx
N1    2    0.150592    1.096644    0.623964    11.00000    0.04345    0.03966 =
         0.05411   -0.01762   -0.01455    0.00257
AFIX  23
H1A   5    0.183662    1.077954    0.651472    11.00000   -1.20000
H1B   5    0.164279    1.127227    0.585146    11.00000   -1.20000
AFIX   0
C1    1    0.086473    1.131719    0.651572    11.00000    0.05373    0.05058 =
         0.06608   -0.03358   -0.01059    0.00328
AFIX  13
H1    5    0.053810    1.158297    0.617235    11.00000   -1.20000
AFIX   0
C2    1    0.095876    1.182125    0.673586    11.00000    0.07343    0.07101 =
         0.07989   -0.04107   -0.00484   -0.00318
AFIX  23
H2A   5    0.129928    1.157274    0.705954    11.00000   -1.20000
H2B   5    0.112530    1.218831    0.635955    11.00000   -1.20000
AFIX   0
C3    1    0.030447    1.214121    0.702932    11.00000    0.11075    0.08785 =
         0.08410   -0.05555   -0.02021   -0.00419
AFIX  23
H3A   5    0.038402    1.242661    0.721133    11.00000   -1.20000
H3B   5   -0.001232    1.244850    0.668691    11.00000   -1.20000
AFIX   0
C4    1   -0.000379    1.160502    0.755206    11.00000    0.12626    0.10523 =
         0.09623   -0.06876    0.00914   -0.01331
AFIX  23
H4A   5   -0.045440    1.184091    0.769715    11.00000   -1.20000
H4B   5    0.027632    1.135987    0.792628    11.00000   -1.20000
AFIX   0
C5    1   -0.008354    1.106802    0.736828    11.00000    0.11172    0.09312 =
         0.10757   -0.07107    0.01516   -0.01383
AFIX  23
H5A   5   -0.044105    1.128460    0.706455    11.00000   -1.50000
H5B   5   -0.021469    1.069000    0.776119    11.00000   -1.50000
AFIX   0
C6    1    0.060048    1.077317    0.704114    11.00000    0.07022    0.05047 =
         0.04282   -0.03119    0.00677   -0.00638
AFIX  13
H6    5    0.093542    1.049141    0.737645    11.00000   -1.20000
AFIX   0
N2    2    0.050922    1.031011    0.677845    11.00000    0.04841    0.05758 =
         0.07349   -0.03958   -0.00772    0.00129
AFIX  23
H2C   5    0.011541    1.050117    0.658472    11.00000   -1.20000
H2D   5    0.050341    0.988850    0.710383    11.00000   -1.20000
AFIX   0

RESI 34 chx
N1    2    0.231909    0.663016    1.043637    11.00000    0.04171    0.04467 =
         0.02757   -0.02206   -0.00477   -0.00537
AFIX  23
H1A   5    0.235702    0.628089    1.084132    11.00000   -1.20000
H1B   5    0.271588    0.674339    1.029735    11.00000   -1.20000
AFIX   0
C1    1    0.175287    0.724699    1.044812    11.00000    0.04222    0.06501 =
         0.03700   -0.02864   -0.00924   -0.00359
AFIX  13
H1    5    0.180344    0.765028    1.003004    11.00000   -1.20000
AFIX   0
C2    1    0.178370    0.742820    1.099685    11.00000    0.05214    0.06204 =
         0.04379   -0.02624   -0.00797   -0.01231
AFIX  23
H2A   5    0.219286    0.757961    1.091993    11.00000   -1.20000
H2B   5    0.180919    0.701477    1.141438    11.00000   -1.20000
AFIX   0
C3    1    0.115254    0.801008    1.103095    11.00000    0.06271    0.06880 =
         0.03730   -0.02546   -0.00456   -0.01186
AFIX  23
H3A   5    0.113996    0.806797    1.143128    11.00000   -1.20000
H3B   5    0.118562    0.844848    1.065615    11.00000   -1.20000
AFIX   0
C4    1    0.049879    0.787337    1.102804    11.00000    0.06111    0.06073 =
         0.05446   -0.02628    0.00339   -0.00711
AFIX  23
H4A   5    0.011402    0.827638    1.102292    11.00000   -1.20000
H4B   5    0.043534    0.746569    1.142796    11.00000   -1.20000
AFIX   0
C5    1    0.051292    0.774228    1.043094    11.00000    0.05324    0.08303 =
         0.04836   -0.03353   -0.00755   -0.01426
AFIX  23
H5A   5    0.056160    0.815360    1.002861    11.00000   -1.20000
H5B   5    0.008706    0.765096    1.043468    11.00000   -1.20000
AFIX   0
C6    1    0.111985    0.710699    1.045363    11.00000    0.05103    0.05464 =
         0.02723   -0.01551   -0.00349   -0.00864
AFIX  13
H6    5    0.106313    0.669867    1.086449    11.00000   -1.20000
AFIX   0
N2    2    0.115091    0.694452    0.989109    11.00000    0.05530    0.08081 =
         0.04566   -0.03301   -0.01868   -0.00864
AFIX  23
H2C   5    0.106907    0.734003    0.952118    11.00000   -1.20000
H2D   5    0.083773    0.672195    0.996041    11.00000   -1.20000
AFIX   0

RESI 35 no3
N1    2    0.340954    0.045704    0.699902    11.00000    0.08565    0.06871 =
         0.08126   -0.04110   -0.02260   -0.01842
O1    3    0.347997    0.034691    0.754977    11.00000    0.10712    0.05470 =
         0.08523   -0.01006   -0.01837   -0.05059
O2    3    0.275896    0.092554    0.687910    11.00000    0.08487    0.04338 =
         0.12527   -0.04758   -0.03693    0.01557
O3    3    0.374952    0.020748    0.668094    11.00000    0.12354    0.09228 =
         0.10968   -0.06828    0.04776   -0.00064

RESI 36 no3
N1    2    0.728111    0.529780    0.317046    11.00000    0.02750    0.08288 =
         0.07071   -0.02038   -0.01945   -0.00967
O1    3    0.712519    0.543905    0.365799    11.00000    0.02714    0.03137 =
         0.03504   -0.00845    0.00081   -0.01477
O2    3    0.727101    0.472193    0.324370    11.00000    0.06379    0.04982 =
         0.09808   -0.04635   -0.00582   -0.00598
O3    3    0.745050    0.576408    0.265389    11.00000    0.07315    0.12661 =
         0.05319   -0.01168    0.01315   -0.04290

RESI 37 no3
N1    2    0.582223    0.208670    0.623526    11.00000    0.01922    0.03885 =
         0.04717   -0.00250   -0.01264   -0.00530
O1    3    0.573556    0.215759    0.567343    11.00000    0.05773    0.03848 =
         0.03961   -0.01392   -0.00220   -0.01542
O2    3    0.543907    0.247756    0.647573    11.00000    0.02908    0.04380 =
         0.02739   -0.00810   -0.00531   -0.01268
O3    3    0.635621    0.165565    0.649329    11.00000    0.08404    0.10406 =
         0.08274   -0.02144   -0.02631    0.01347

RESI 38 no3
N1    2    0.415753    0.172245    0.854866    11.00000    0.04412    0.04522 =
         0.04173   -0.01992   -0.01088    0.00047
O1    3    0.357139    0.167897    0.883967    11.00000    0.06247    0.07011 =
         0.08169   -0.01313    0.00548   -0.02073
O2    3    0.428865    0.177752    0.801403    11.00000    0.11017    0.02781 =
         0.02690   -0.01456   -0.01480   -0.00847
O3    3    0.456775    0.169981    0.885093    11.00000    0.04497    0.08759 =
         0.06196   -0.02950   -0.00460   -0.02830

RESI 39 no3
N1    2    0.343446    0.500602    0.321057    11.00000    0.03737    0.03940 =
         0.04156   -0.01577   -0.00620   -0.01409
O1    3    0.336842    0.547043    0.342840    11.00000    0.01609    0.03047 =
         0.05804   -0.02094   -0.00513   -0.00120
O2    3    0.296384    0.489262    0.320405    11.00000    0.07473    0.08403 =
         0.11291   -0.03203   -0.04365   -0.03893
O3    3    0.400444    0.474160    0.307405    11.00000    0.07580    0.05275 =
         0.05252   -0.03394   -0.02571    0.00686

RESI 40 no3
N1    2    0.754398    0.168581    0.282110    11.00000    0.07712    0.09141 =
         0.06278   -0.02016   -0.01135   -0.02223
O1    3    0.726746    0.195160    0.313739    11.00000    0.13865    0.10864 =
         0.11280   -0.07069    0.02230    0.01399
O2    3    0.792123    0.190502    0.233869    11.00000    0.07107    0.07942 =
         0.07658   -0.01197   -0.01428   -0.03654
O3    3    0.756405    0.105670    0.291873    11.00000    0.11972    0.13264 =
         0.12142   -0.04791   -0.01925   -0.03911

RESI 41 no3
N1    2    0.846164    0.625538    0.454477    11.00000    0.04814    0.05047 =
         0.06162   -0.00776   -0.00457   -0.03242
O1    3    0.852132    0.581445    0.432957    11.00000    0.02516    0.10426 =
         0.11791   -0.07067    0.01192   -0.02280
O2    3    0.873050    0.613525    0.500791    11.00000    0.14818    0.08588 =
         0.08850   -0.01538   -0.05864   -0.04571
O3    3    0.808811    0.685915    0.424924    11.00000    0.12643    0.06294 =
         0.12575   -0.01858   -0.01493   -0.05520

RESI 42 no3
N1    2    0.577708    0.303624    0.011000    11.00000    0.11231    0.09409 =
         0.08084   -0.05580   -0.00501   -0.01683
O1    3    0.624341    0.326219   -0.011750    11.00000    0.08663    0.05304 =
         0.04400    0.00825   -0.00800   -0.04788
O2    3    0.523241    0.321132    0.026725    11.00000    0.04526    0.04034 =
         0.03624   -0.01454   -0.00736   -0.00445
O3    3    0.597085    0.233732    0.018985    11.00000    0.18165    0.14296 =
         0.18562   -0.07886    0.03871   -0.04892

RESI 43 no3
N1    2    0.820321    0.212543    0.719590    11.00000    0.09356    0.07827 =
         0.10711   -0.03924    0.01312   -0.03307
O1    3    0.852566    0.235623    0.660174    11.00000    0.20434    0.18886 =
         0.20477   -0.08569   -0.01734   -0.04245
O2    3    0.794248    0.247756    0.748884    11.00000    0.08295    0.05576 =
         0.09591   -0.03585    0.01674   -0.02590
O3    3    0.813589    0.154395    0.746521    11.00000    0.13835    0.06695 =
         0.15378   -0.03751    0.03561   -0.05663

RESI   44 no3
N1    2    0.804872    0.493700   -0.158064    11.00000    0.14248    0.15261 =
         0.11122   -0.04242    0.00693   -0.01492
O1    3    0.767690    0.471823   -0.161798    11.00000    0.06645    0.03211 =
         0.04987   -0.01675    0.01220   -0.02977
O2    3    0.818682    0.552898   -0.196875    11.00000    0.18479    0.12637 =
         0.13540   -0.05226   -0.03568   -0.05368
O3    3    0.837928    0.470338   -0.109710    11.00000    0.10174    0.14753 =
         0.15513    0.02016   -0.01345   -0.04600

RESI   45 NO3
N1    2   -0.046676    0.808782    0.528130    10.50000    0.03037    0.03336 =
         0.07005   -0.01340   -0.02259   -0.00285
O1    3   -0.094340    0.794116    0.520541    10.50000    0.03037    0.03336 =
         0.07005   -0.01340   -0.02259   -0.00285
O2    3   -0.048622    0.863091    0.525478    10.50000    0.03037    0.03336 =
         0.07005   -0.01340   -0.02259   -0.00285
O3    3    0.013222    0.768557    0.514529    10.50000    0.05657    0.06101 =
         0.10292   -0.03399   -0.04989    0.02587

AFIX   6
RESI   46 no3
N1    2    0.558305    0.717799    0.600557    10.50000    0.08000    0.06750 =
         0.06272   -0.01928   -0.01615   -0.02056
O1    3    0.554307    0.720145    0.652673    10.50000    0.18470    0.12799 =
         0.14553   -0.07339   -0.01275   -0.05446
O2    3    0.513267    0.705938    0.586648    10.50000    0.07748    0.03625 =
         0.02230   -0.01837   -0.00561   -0.00520
O3    3    0.607371    0.727498    0.562273    10.50000    0.10063    0.04540 =
         0.02729    0.00991   -0.01970    0.00022

RESI   47 NO3
N1    2    0.123751    0.883156    0.362533    10.50000    0.06441    0.05589 =
         0.05477   -0.01502    0.00174   -0.02982
O1    3    0.085862    0.933179    0.324577    10.50000    0.01995    0.06883 =
         0.04323   -0.02784   -0.00789   -0.00663
O2    3    0.101056    0.846313    0.414438    10.50000    0.17173    0.20641 =
         0.15463   -0.08404    0.04058   -0.07461
O3    3    0.184409    0.869936    0.348436    10.50000    0.09371    0.08804 =
         0.14477   -0.06476    0.00549   -0.04373

RESI   48 NO3
N1    2    0.671507   -0.076816    0.744800    10.50000    0.04329    0.04178 =
         0.03376   -0.00584   -0.00664   -0.02012
O1    3    0.662224   -0.126104    0.794285    10.50000    0.12546    0.13022 =
         0.07869   -0.01844   -0.04451   -0.06384
O2    3    0.626330   -0.023286    0.726544    10.50000    0.03589    0.02983 =
         0.10310   -0.04092   -0.03555    0.00058
O3    3    0.726137   -0.081094    0.713632    10.50000    0.07750    0.10605 =
         0.08592   -0.03583   -0.01352   -0.02639

RESI   49 NO3
N1    2    0.271488    0.763408    0.545107    10.50000    0.03679    0.03464 =
         0.03157   -0.01249    0.01128   -0.01658
O1    3    0.233217    0.752623    0.521239    10.50000    0.03920    0.05107 =
         0.03792   -0.00969    0.00485   -0.03442
O2    3    0.270701    0.822427    0.531026    10.50000    0.09462    0.08917 =
         0.11097   -0.08432   -0.01293   -0.01225
O3    3    0.310470    0.715075    0.583207    10.50000    0.10936    0.08290 =
         0.11282   -0.02533   -0.03390   -0.02427
AFIX   0

RESI  50 acn
C2    1    0.644912    0.140704    0.186751    11.00000    0.07196    0.04122 =
         0.10559    0.00588   -0.02801   -0.02000
AFIX 137
H2A   5    0.596309    0.147153    0.189805    11.00000   -1.50000
H2B   5    0.660384    0.118061    0.230480    11.00000   -1.50000
H2C   5    0.668705    0.111812    0.163110    11.00000   -1.50000
AFIX   0
C1    1    0.661164    0.219167    0.146480    11.00000    0.07204    0.07331 =
         0.07001   -0.01705   -0.01991   -0.02353
O1    3    0.623948    0.270721    0.144496    11.00000    0.06732    0.01365 =
         0.07071    0.00817   -0.02067   -0.00011
C3    1    0.738338    0.214346    0.103874    11.00000    0.03389    0.07831 =
         0.07306   -0.02718    0.00637   -0.00703
AFIX 137
H3A   5    0.740429    0.196355    0.072078    11.00000   -1.50000
H3B   5    0.773578    0.183394    0.133821    11.00000   -1.50000
H3C   5    0.745283    0.260524    0.081279    11.00000   -1.50000
AFIX   0

RESI 51 WAT
O1    3    0.316873    0.122197    0.534995    11.00000    0.07745    0.09838 =
         0.08364   -0.05108    0.01356   -0.03275
AFIX   3
H1A   5    0.317908    0.091996    0.580765    11.00000   -1.20000
H1B   5    0.270555    0.137679    0.524799    11.00000   -1.20000
AFIX   0

O2    3    0.686188    0.890447    0.461181    11.00000    0.09420    0.08416 =
         0.07848   -0.05831    0.00727   -0.02755
AFIX   3
H2B   5    0.703549    0.921031    0.467747    11.00000   -1.20000
H2A   5    0.664327    0.917253    0.421067    11.00000   -1.20000
AFIX   0

O3    3    0.373003    0.040121    0.260410    11.00000    0.05019    0.02434 =
         0.09196   -0.02378   -0.02014   -0.00776
AFIX   3
H3A   5    0.357829    0.089513    0.235511    11.00000   -1.20000
H3B   5    0.334209    0.025991    0.287159    11.00000   -1.20000
AFIX   0

O4    3    0.153479    0.446427    0.822779    11.00000    0.09838    0.12257 =
         0.06992   -0.05491    0.03939   -0.07378
AFIX   3
H4A   5    0.180441    0.432593    0.857675    11.00000   -1.20000
H4B   5    0.184527    0.444143    0.785882    11.00000   -1.20000
AFIX   0

O5    3    0.706573    0.172967   -0.036277    11.00000    0.07061    0.08482 =
         0.04654   -0.02907   -0.00698   -0.01547
AFIX   3
H5A   5    0.730516    0.130081   -0.003773    11.00000   -1.20000
H5B   5    0.670772    0.196161   -0.013359    11.00000   -1.20000
AFIX   0

O6    3    0.317276    0.839519    0.026707    11.00000    0.10874    0.12962 =
         0.11537   -0.09030   -0.02873    0.00229
AFIX   3
H6A   5    0.294880    0.842084   -0.006691    11.00000   -1.20000
H6B   5    0.358313    0.852543    0.006028    11.00000   -1.20000
AFIX   0

O7    3    0.669759    0.771844    0.926047    11.00000    0.10589    0.12925 =
         0.08231   -0.05433   -0.05071    0.01018
AFIX   3
H7A   5    0.688539    0.794656    0.882436    11.00000   -1.20000
H7B   5    0.698909    0.767418    0.955237    11.00000   -1.20000
AFIX   0

O8    3    0.687016    0.825538   -0.000343    11.00000    0.11705    0.10047 =
         0.05607   -0.03399    0.02525   -0.06904
AFIX   3
H8A   5    0.696580    0.855803   -0.044860    11.00000   -1.20000
H8B   5    0.728835    0.790584    0.014278    11.00000   -1.20000
AFIX   0

O9    3    0.303547    0.950668    0.359750    11.00000    0.07175    0.05581 =
         0.08277   -0.03988   -0.01093    0.00855
AFIX   3
H9A   5    0.329821    0.907936    0.356163    11.00000   -1.20000
H9B   5    0.265183    0.940910    0.390217    11.00000   -1.20000
AFIX   0

O10   3    0.403461    0.395017    0.863697    11.00000    0.14646    0.15593 =
         0.10576   -0.10444   -0.05488    0.07572
AFIX   3
H10A  5    0.366511    0.376609    0.869106    11.00000   -1.20000
H10B  5    0.397712    0.437109    0.824330    11.00000   -1.20000
AFIX   0

O11   3    1.009747    0.319843    0.531412    11.00000    0.05831    0.10236 =
         0.14333   -0.07705    0.01360   -0.02333
AFIX   3
H11A  5    0.991896    0.322248    0.495320    11.00000   -1.20000
H11B  5    1.049601    0.335972    0.514216    11.00000   -1.20000
AFIX   0

O12   3   -0.011445    0.531507    0.780251    11.00000    0.32219    0.38996 =
         0.24169   -0.11099    0.00621   -0.13659
AFIX   3
H12A  5   -0.037613    0.573272    0.748340    11.00000   -1.20000
H12B  5    0.033762    0.535775    0.773509    11.00000   -1.20000
AFIX   0

O13   3   -0.027281    0.652969    0.506931    11.00000    0.08574    0.13018 =
         0.16000   -0.11421   -0.01074   -0.00702
AFIX   3
H13A  5   -0.038724    0.699930    0.502628    11.00000   -1.20000
H13B  5   -0.062885    0.650132    0.489390    11.00000   -1.20000
AFIX   0

O14   3    0.590455    0.203360    0.315645    11.00000    0.16556    0.07618 =
         0.15011   -0.04713    0.04449   -0.07020
AFIX   3
H14A  5    0.636939    0.193686    0.322606    11.00000   -1.20000
H14B  5    0.569948    0.252119    0.304526    11.00000   -1.20000
AFIX   0

O15   3    0.785986    0.985073    0.171451    11.00000    0.10876    0.09074 =
         0.10620   -0.04634    0.01193   -0.04100
AFIX   3
H15A  5    0.745692    0.979456    0.200280    11.00000   -1.20000
H15B  5    0.779023    1.034117    0.145575    11.00000   -1.20000
AFIX   0

O16   3    0.201586    0.226712    0.515020    11.00000    0.16617    0.11758 =
         0.17510   -0.05025    0.01493    0.01298
AFIX   3
H16A  5    0.185340    0.267542    0.523776    11.00000   -1.20000
H16B  5    0.180445    0.237432    0.477304    11.00000   -1.20000
AFIX   0

O17   3    0.977681    0.388498   -0.059254    11.00000    0.09592    0.15796 =
         0.23475   -0.05326    0.05409   -0.07461
AFIX   3
H17A  5    0.933734    0.411819   -0.076079    11.00000   -1.20000
H17B  5    1.006849    0.417283   -0.086623    11.00000   -1.20000
AFIX   0

O18   3    0.846357    0.048523    0.218092    11.00000    0.19872    0.10205 =
         0.07869   -0.00455   -0.05701   -0.01191
AFIX   3
H18A  5    0.803220    0.068683    0.236045    11.00000   -1.20000
H18B  5    0.869602    0.084059    0.196528    11.00000   -1.20000
AFIX   0

O19   3    0.838738    0.809181   -0.018064    11.00000    0.18228    0.16812 =
         0.10051   -0.03788   -0.01856   -0.04904
AFIX   3
H19A  5    0.854708    0.849960   -0.040456    11.00000   -1.20000
H19B  5    0.877538    0.769962   -0.014739    11.00000   -1.20000
AFIX   0

O20   3    0.573829    0.362053    0.245319    11.00000    0.17338    0.09921 =
         0.10872   -0.05475   -0.07913    0.04976
AFIX   3
H2OA  5    0.588023    0.395213    0.251038    11.00000   -1.20000
H20B  5    0.533305    0.356169    0.273644    11.00000   -1.20000
AFIX   0

O21   3    0.871485   -0.066302    0.978500    11.00000    0.19451    0.16691 =
         0.15562   -0.07292   -0.08941   -0.00694
AFIX   3
H21A  5    0.892248   -0.043156    0.935999    11.00000   -1.20000
H21B  5    0.903027   -0.079776    1.009534    11.00000   -1.20000
AFIX   0

O22   3    0.838182   -0.152510    0.850199    11.00000    0.13584    0.14467 =
         0.13442   -0.07126   -0.00757   -0.02054
AFIX   3
H22A  5    0.843854   -0.131390    0.803313    11.00000   -1.20000
H22B  5    0.881641   -0.164790    0.865596    11.00000   -1.20000
AFIX   0

O23   3    0.734903    0.580371   -0.280407    11.00000    0.14061    0.12147 =
         0.18196   -0.10253   -0.03608   -0.00485
AFIX   3
H23A  5    0.756823    0.601119   -0.322980    11.00000   -1.20000
H23B  5    0.766290    0.566962   -0.249256    11.00000   -1.20000
AFIX   0

O24   3    0.250900    0.359457    1.040977    11.00000    0.10196    0.04615 =
         0.07654    0.00169   -0.00208   -0.01359
AFIX   3
H24A  5    0.278971    0.312853    1.049730    11.00000   -1.20000
H24B  5    0.228785    0.375213    1.002323    11.00000   -1.20000
AFIX   0

O25   3    0.830942    0.648740   -0.154350    11.00000    0.14623    0.14216 =
         0.11486   -0.08776    0.04172   -0.03365
AFIX   3
H25A  5    0.823297    0.629775   -0.107569    11.00000   -1.20000
H25B  5    0.822734    0.617886   -0.168182    11.00000   -1.20000
AFIX   0

PART 1
O26A  3    0.767283    0.541503    0.014554    10.60000    0.05803    0.03447 =
         0.03546   -0.00939   -0.00062   -0.02453
AFIX   3
H26A  5    0.812444    0.521011    0.028685    10.60000   -1.20000
H26B  5    0.769384    0.579590   -0.027348    10.60000   -1.20000
AFIX   0
PART 2

O26B  3    0.779933    0.634915   -0.053106    10.40000    0.15174    0.10198 =
         0.14875   -0.02585   -0.02474   -0.07760
AFIX   3
H26C  5    0.742499    0.660930   -0.033909    10.40000   -1.20000
H26D  5    0.811879    0.661940   -0.073605    10.40000   -1.20000
AFIX   0

O27   3    0.860252    0.548792    0.174199    11.00000    0.17817    0.14238 =
         0.10323   -0.08060    0.02006   -0.04507
AFIX   3
H27A  5    0.904038    0.554822    0.171337    11.00000   -1.20000
H27B  5    0.834283    0.557660    0.210737    11.00000   -1.20000
AFIX   0

O28   3    0.978534    0.548318    0.183415    11.00000    0.08781    0.12518 =
         0.09058   -0.05909   -0.00849   -0.03495
AFIX   3
H28A  5    1.003871    0.571797    0.144256    11.00000   -1.20000
H28B  5    1.002730    0.536969    0.219432    11.00000   -1.20000
AFIX   0

PART 1
O29A  3    0.423160    0.559526    0.728056    10.60000    0.05865    0.04636 =
         0.06921   -0.01281    0.00149    0.00433
AFIX   3
H29A  5    0.471410    0.552579    0.720535    10.60000   -1.20000
H29B  5    0.413682    0.525766    0.719193    10.60000   -1.20000
AFIX   0
PART 2
O29B  3    0.396297    0.602850    0.758124    10.40000    0.07839    0.03603 =
         0.02473   -0.00982   -0.02560    0.02947
AFIX   3
H29C  5    0.392178    0.634811    0.776510    10.40000   -1.20000
H29D  5    0.353167    0.614472    0.742400    10.40000   -1.20000
AFIX   0
PART 0

O30   3    0.282132    0.153403    0.192029    10.50000    0.04280    0.02602 =
         0.02719    0.02126    0.01010    0.00198
AFIX   3
H30A  5    0.252841    0.128026    0.225126    10.50000   -1.20000
H30B  5    0.253392    0.197002    0.164837    10.50000   -1.20000
AFIX   0

O31   3    0.340682    0.215956    0.082541    10.50000    0.02712    0.07373 =
         0.03318   -0.01913   -0.00145   -0.02257
AFIX   3
H31A  5    0.314853    0.196482    0.123008    10.50000   -1.20000
H31B  5    0.309964    0.238941    0.048736    10.50000   -1.20000

REM <hkl>
REM platon_sq.hkl
REM </hkl>
AFIX   0
HKLF 4


REM  X4ESxT-05May165117_a.res in P-1
REM wR2 = 0.1850, GooF = S = 0.947, Restrained GooF = 0.933 for all data
REM R1 = 0.0682 for 38204 Fo > 4sig(Fo) and 0.1573 for all 71843 data
REM 3678 parameters refined using 6096 restraints

END

WGHT      0.0619      0.0000

REM Highest difference peak  1.563,  deepest hole -1.521,  1-sigma level  0.122
Q1    1   0.4872  0.8532  0.8020  11.00000  0.05    1.56
Q2    1   0.8220  0.4424  0.5378  11.00000  0.05    1.44
Q3    1   0.3679  0.2463  0.6532  11.00000  0.05    1.35
Q4    1   0.5193  0.1439  0.2003  11.00000  0.05    1.33
Q5    1   0.7981  0.4115  0.0057  11.00000  0.05    1.29
Q6    1   0.1743  0.5605  0.4638  11.00000  0.05    1.29
Q7    1   0.4021  0.7427  0.1656  11.00000  0.05    1.27
Q8    1   0.5986  0.2582  0.8328  11.00000  0.05    1.26
Q9    1   0.2054  0.5866  0.9910  11.00000  0.05    1.26
Q10   1   0.5601  0.2631  0.8025  11.00000  0.05    1.22
Q11   1   0.6271  0.7520  0.3442  11.00000  0.05    1.21
Q12   1   0.3614  0.7442  0.2103  11.00000  0.05    1.17
Q13   1   0.6656  0.7477  0.3019  11.00000  0.05    1.15
Q14   1   0.6703  0.7409  0.3747  11.00000  0.05    1.13
Q15   1   0.3268  0.2597  0.6211  11.00000  0.05    1.12
Q16   1   0.0864  1.0169  0.6185  11.00000  0.05    1.12
Q17   1   0.4412  0.7384  0.1975  11.00000  0.05    1.11
Q18   1   0.3211  0.2900  0.6533  11.00000  0.05    1.10
Q19   1   0.2082  0.5914  0.4495  11.00000  0.05    1.08
Q20   1   0.3295  0.2520  0.6944  11.00000  0.05    1.04
;
_shelx_res_checksum              40386

_shelx_fab_file                  
;
    6   13   29     -1.01      3.77
    8   19   28     -1.00      1.72
   10   18   28      1.18      1.38
    9   18   28      1.98     -0.04
    8   18   28     -0.67     -1.00
    7   18   28     -2.03     -1.69
    6   18   28     -2.59     -1.24
    5   18   28     -0.75      0.19
    4   18   28      1.72     -0.52
   11   17   28      2.11     -3.28
   10   17   28      0.05     -0.53
    9   17   28     -1.59      0.36
    8   17   28     -0.16     -0.20
    7   17   28     -0.71      0.79
    6   17   28     -1.38      0.36
    5   17   28      0.47      0.33
    4   17   28      1.15      1.48
    3   17   28      1.66      2.31
   12   16   28      2.29     -3.62
   11   16   28      0.12     -0.16
   10   16   28     -2.57     -1.21
    9   16   28      1.81     -1.04
    8   16   28      0.25     -0.48
    7   16   28     -2.64     -1.31
    6   16   28     -0.35      0.33
    5   16   28     -0.26      1.65
    4   16   28      1.22      1.14
    3   16   28      1.83     -0.51
    2   16   28      0.82     -2.97
   12   15   28     -0.84     -1.85
   11   15   28     -0.14     -0.75
   10   15   28      1.59     -1.66
    9   15   28     -2.50      0.60
    8   15   28      0.04      0.15
    7   15   28      1.57      0.56
    6   15   28     -2.90     -0.43
    5   15   28     -2.13      0.88
    4   15   28      0.72      3.49
    3   15   28      0.95     -0.49
    2   15   28     -0.49     -0.13
    1   15   28     -1.67     -1.20
   12   14   28     -1.75      0.06
   11   14   28     -0.10      2.31
   10   14   28     -0.15      3.41
    9   14   28      0.42      1.10
    8   14   28      1.69      0.54
    7   14   28     -3.32     -1.23
    6   14   28     -2.84      3.69
    5   14   28      2.96      4.71
    4   14   28      4.00     -3.34
    3   14   28      0.61     -2.66
    2   14   28     -0.64      0.26
    1   14   28     -0.33     -0.93
    0   14   28     -2.68     -0.31
   12   13   28     -0.80      1.10
   10   13   28      0.97      2.32
    9   13   28      1.91      1.84
    8   13   28      0.35      3.08
    7   13   28      1.97      2.10
    6   13   28      1.78      0.54
    5   13   28      2.74     -1.31
    4   13   28      2.79     -2.11
    3   13   28      0.71     -0.76
    2   13   28     -1.40      0.27
    1   13   28     -2.28      2.17
    0   13   28     -0.83     -0.04
   12   12   28     -2.31      0.23
   11   12   28      1.80      4.61
   10   12   28      5.31      5.20
    9   12   28      5.19      0.06
    8   12   28      1.77     -2.23
    7   12   28      2.83      0.41
    6   12   28      0.69     -2.32
    5   12   28     -1.32     -4.96
    4   12   28     -0.98     -2.44
    3   12   28     -2.48     -3.12
    2   12   28     -3.80     -2.46
    1   12   28     -4.12      0.02
    0   12   28     -1.51      1.24
   11   11   28     -1.04      2.90
   10   11   28      0.20      0.79
    9   11   28      1.00      0.37
    8   11   28      1.35     -0.09
    7   11   28     -0.47      0.59
    6   11   28      0.11     -3.51
    5   11   28     -4.60     -0.84
    4   11   28     -5.87      0.98
    3   11   28      0.12     -0.82
    2   11   28      1.83     -0.68
    1   11   28      0.84     -0.22
    0   11   28      0.77      1.39
   -1   11   28      2.93      0.47
   11   10   28      0.61     -0.14
   10   10   28      0.78      2.54
    9   10   28      1.57     -1.50
    8   10   28      3.07     -5.13
    7   10   28      0.65     -5.09
    6   10   28     -3.67      1.74
    5   10   28     -4.19      1.27
    4   10   28      0.02     -1.17
    3   10   28      0.37     -1.34
    2   10   28      2.13     -3.00
    1   10   28      4.68     -1.39
    0   10   28      1.53     -0.59
   -1   10   28      1.23     -2.20
   10    9   28     -0.15     -2.75
    9    9   28     -0.54     -4.18
    8    9   28     -0.30     -5.71
    7    9   28     -0.65     -4.48
    6    9   28     -3.40     -0.63
    5    9   28     -1.85     -1.00
    4    9   28     -2.41     -2.01
    3    9   28     -2.06     -3.88
    2    9   28      1.26     -0.65
    1    9   28     -0.14      1.62
    0    9   28      1.21     -0.90
    9    8   28     -2.01     -1.46
    8    8   28     -3.14     -3.27
    7    8   28     -2.69      0.82
    6    8   28     -0.52      1.34
    5    8   28     -0.30      1.80
    4    8   28     -3.78      1.02
    3    8   28     -0.69      2.71
    2    8   28      0.24      1.73
    1    8   28      1.28      0.01
    0    8   28      0.60      2.45
    7    7   28      1.64     -2.66
    6    7   28      4.16     -2.66
    5    7   28      1.16     -2.50
    4    7   28     -0.01     -1.23
    3    7   28     -1.96     -0.03
    2    7   28      0.37     -2.25
    1    7   28     -0.24     -0.19
    5    6   28     -0.62     -0.21
    4    6   28     -1.28      0.94
    3    6   28     -2.57     -2.83
    9   21   27     -3.40      1.31
    8   21   27     -1.39      1.63
    7   21   27      1.63      1.31
   12   20   27     -0.04      1.51
   11   20   27     -0.81      0.53
   10   20   27      1.96      2.28
    9   20   27     -0.98     -0.65
    8   20   27      1.45     -0.89
    7   20   27      1.15      0.65
    6   20   27      1.00      0.39
    5   20   27     -0.53      1.08
    4   20   27     -1.24     -1.06
   13   19   27      0.78     -1.25
   12   19   27     -0.25     -2.99
   11   19   27      1.05      0.28
   10   19   27     -0.83      0.83
    9   19   27      1.62     -0.36
    8   19   27      0.64     -1.24
    7   19   27      1.93     -2.92
    6   19   27     -0.90      0.19
    5   19   27     -2.43      0.74
    4   19   27      1.09      2.82
    3   19   27      1.43      1.14
    2   19   27      0.86      0.30
   14   18   27      1.20      0.03
   13   18   27      0.26     -1.34
   12   18   27     -1.50      0.76
   11   18   27      2.34      0.21
   10   18   27      3.14      0.30
    9   18   27      0.09     -2.01
    8   18   27     -2.00     -6.80
    7   18   27     -3.13     -1.61
    6   18   27     -2.34      2.76
    5   18   27      2.04      4.09
    4   18   27      2.37      0.99
    3   18   27     -0.36     -1.36
    2   18   27     -2.86     -0.65
    1   18   27     -0.02      0.82
   14   17   27      1.16     -2.43
   13   17   27      2.93     -0.39
   12   17   27      2.80     -1.56
   11   17   27      1.17     -2.41
   10   17   27      0.49     -1.41
    9   17   27     -3.13      1.58
    8   17   27     -1.75      0.74
    7   17   27      0.22      1.46
    6   17   27      0.89      3.67
    5   17   27     -0.93      4.39
    4   17   27     -1.35      3.28
    3   17   27      1.43      3.11
    2   17   27      3.90      0.94
    1   17   27     -0.17      0.85
    0   17   27     -1.57      0.98
   14   16   27      4.38     -0.48
   13   16   27      2.38      0.01
   12   16   27      0.57      1.13
   11   16   27      2.55      2.91
   10   16   27      1.95      0.46
    9   16   27     -0.30     -1.71
    8   16   27      0.13      3.62
    7   16   27     -0.49      1.36
    6   16   27     -0.02      2.51
    5   16   27     -0.26      3.40
    4   16   27      1.94     -0.92
    3   16   27      3.67     -3.56
    2   16   27     -0.45     -2.36
    1   16   27     -5.09     -0.62
    0   16   27     -5.93      0.93
   -1   16   27     -0.66      0.09
   14   15   27      0.24     -0.90
   13   15   27      2.25      0.33
   12   15   27      0.88      3.23
   11   15   27     -2.13     -0.39
   10   15   27      1.87      0.38
    9   15   27      2.54      5.97
    8   15   27      0.59      2.92
    7   15   27      4.52      0.73
    6   15   27     -0.75      2.45
    5   15   27     -1.53     -1.29
    4   15   27      2.47     -2.54
    3   15   27     -0.10     -3.03
    2   15   27     -2.57     -0.74
    1   15   27     -2.11      0.09
    0   15   27     -0.54     -0.26
   -1   15   27      0.33      3.45
   -2   15   27      1.86      0.01
   14   14   27     -1.03      0.05
   13   14   27      1.82      1.12
   12   14   27     -1.34      1.32
   11   14   27      0.46      3.66
   10   14   27      3.11      4.96
    9   14   27      2.82     -0.90
    8   14   27      1.58     -1.56
    7   14   27     -0.56      2.26
    6   14   27     -0.18     -1.47
    5   14   27      1.01      0.57
    4   14   27     -0.60     -4.47
    3   14   27     -1.50     -7.09
    2   14   27     -2.22     -1.93
    1   14   27      1.46      1.69
    0   14   27      1.32      2.03
   -1   14   27      1.63     -0.54
   -2   14   27      2.85     -0.33
   14   13   27      2.26     -0.02
   13   13   27      2.61     -1.90
   12   13   27     -0.92      0.58
   11   13   27     -4.01      3.96
   10   13   27     -2.54      0.86
    9   13   27      1.38     -0.29
    8   13   27      1.09      1.06
    7   13   27      1.84      0.25
    6   13   27      1.92      0.55
    5   13   27     -4.61     -1.28
    4   13   27     -3.26     -2.01
    3   13   27     -0.12     -2.30
    2   13   27      0.33     -3.37
    1   13   27     -2.32     -0.53
    0   13   27      0.78      0.77
   -1   13   27      2.17      0.59
   -2   13   27      2.11      0.77
   -3   13   27      3.05      1.21
   14   12   27     -3.70     -2.29
   13   12   27     -1.03      3.26
   12   12   27     -0.40      5.07
   11   12   27      0.01      0.40
   10   12   27      2.88     -0.33
    9   12   27      2.38      0.78
    8   12   27      0.78     -3.06
    7   12   27     -0.18     -2.67
    6   12   27     -1.51      1.91
    5   12   27     -3.76     -1.98
    4   12   27     -3.59     -3.01
    3   12   27     -0.43     -3.37
    2   12   27      0.09     -5.13
    1   12   27     -0.23     -4.17
    0   12   27      0.88      0.45
   -1   12   27      3.31      1.29
   -2   12   27      3.37     -2.74
   -3   12   27     -0.63     -4.88
   14   11   27     -5.13      4.11
   13   11   27      1.16      5.21
   12   11   27      6.59      0.01
   11   11   27      0.31     -2.40
   10   11   27     -5.58     -1.13
    9   11   27     -2.19      2.54
    8   11   27      1.41      1.02
    7   11   27     -0.85     -0.83
    6   11   27     -3.00     -1.48
    5   11   27      0.23      1.05
    4   11   27     -0.78      0.03
    3   11   27      3.05     -4.01
    2   11   27      5.14     -2.70
    1   11   27      3.00      0.27
    0   11   27      0.92      0.18
   -1   11   27      2.79     -1.30
   -2   11   27      2.36     -2.12
   -3   11   27     -1.08     -0.96
   13   10   27      2.87     -2.19
   12   10   27      1.94     -0.87
   11   10   27      0.03     -2.33
   10   10   27      2.47     -1.68
    9   10   27      1.85     -4.27
    8   10   27      0.95     -3.71
    7   10   27     -1.40     -5.38
    6   10   27     -2.99     -3.22
    5   10   27     -4.71     -0.24
    4   10   27     -0.02     -4.41
    3   10   27      0.12     -2.13
    2   10   27     -1.19      1.37
    1   10   27     -0.30      1.70
    0   10   27      1.71     -0.13
   -1   10   27      1.68      0.18
   -2   10   27     -0.94      3.16
   -3   10   27     -0.53      3.75
   13    9   27      1.00     -3.09
   12    9   27      1.75      0.51
   11    9   27      1.70      1.46
   10    9   27      0.84     -5.36
    9    9   27      1.48     -4.25
    8    9   27     -2.85      1.24
    7    9   27     -3.70      1.71
    6    9   27     -4.74      0.47
    5    9   27     -3.03     -0.64
    4    9   27     -2.13      2.38
    3    9   27     -1.32      2.76
    2    9   27      2.98      2.52
    1    9   27      2.07      2.01
    0    9   27      1.39      1.41
   -1    9   27      2.31      3.31
   -2    9   27      3.24      3.10
   -3    9   27      4.03      0.18
   12    8   27     -0.87      3.16
   11    8   27      3.08     -1.01
   10    8   27      2.13     -2.05
    9    8   27     -0.72      1.86
    8    8   27      0.53      2.80
    7    8   27      0.83      3.11
    6    8   27      0.66      0.11
    5    8   27      1.34     -0.11
    4    8   27     -1.24      0.70
    3    8   27      1.37      0.77
    2    8   27      3.47     -0.72
    1    8   27      2.03     -4.51
    0    8   27     -2.72      1.15
   -1    8   27     -0.98      3.88
   -2    8   27      5.44      0.82
   -3    8   27      0.95     -3.40
   11    7   27      0.47     -3.91
   10    7   27     -1.63     -0.47
    9    7   27      0.62     -0.52
    8    7   27      3.49     -3.66
    7    7   27      1.52     -5.04
    6    7   27      0.33     -3.58
    5    7   27     -3.89     -1.22
    4    7   27     -3.49     -2.35
    3    7   27     -1.92     -3.43
    2    7   27      1.10     -5.65
    1    7   27     -0.37     -0.57
    0    7   27     -4.53      0.44
   -1    7   27      1.85      2.59
   -2    7   27      5.08      1.58
   -3    7   27      3.98     -1.10
   10    6   27      0.74     -0.93
    9    6   27     -2.50     -4.95
    8    6   27     -4.44     -0.90
    7    6   27      0.24      2.86
    6    6   27     -0.12      2.85
    5    6   27     -3.78      0.83
    4    6   27     -2.87      1.13
    3    6   27      2.13     -5.20
    2    6   27      2.87     -3.83
    1    6   27     -2.03     -1.53
    0    6   27      0.15     -0.80
   -1    6   27      1.27     -0.41
   -2    6   27      1.88      0.09
   -3    6   27      0.48      1.62
    9    5   27     -1.60      0.37
    8    5   27      0.37      2.24
    7    5   27      0.92      2.28
    6    5   27      0.79      0.09
    5    5   27      2.02     -0.75
    4    5   27      1.34     -1.23
    3    5   27      2.47     -0.04
    2    5   27      0.68      0.49
    1    5   27      0.67      0.43
    0    5   27     -1.70      1.80
   -1    5   27     -0.98      3.31
   -2    5   27      1.45      4.97
    3    4   27     -0.68      2.87
    2    4   27      0.84     -3.39
    1    4   27      0.65     -1.58
    0    4   27     -2.53      1.41
   -1    4   27     -1.44      2.61
    4    3   27      4.02     -0.87
    3    3   27      3.56     -7.08
    2    3   27      2.46     -5.94
   12   22   26      0.17      0.04
   11   22   26      1.02      2.46
   10   22   26     -1.60      0.68
    9   22   26     -3.89     -1.76
    8   22   26     -1.12      0.34
    7   22   26     -0.17      1.37
    6   22   26      0.94     -2.05
    5   22   26      1.72     -4.06
   13   21   26      2.03      1.09
   12   21   26     -0.60     -2.10
   11   21   26     -2.41     -0.98
   10   21   26     -2.75      0.14
    9   21   26     -0.47     -0.16
    8   21   26      0.06      1.77
    7   21   26      3.52      0.19
    6   21   26      3.60     -1.33
    5   21   26     -1.23     -0.93
    4   21   26      0.31      1.51
    3   21   26      2.05      3.03
   14   20   26      0.29      3.02
   13   20   26     -1.32     -1.86
   12   20   26      1.25      2.46
   11   20   26     -0.43      2.32
   10   20   26      2.73     -1.04
    9   20   26      0.67     -0.15
    8   20   26     -0.17     -0.09
    7   20   26     -0.11      1.14
    6   20   26     -3.86     -0.64
    5   20   26     -1.79      0.89
    4   20   26     -1.35      1.25
    3   20   26     -0.34     -0.16
    2   20   26     -0.94      2.35
    1   20   26     -0.42      1.68
   15   19   26     -0.68      0.78
   14   19   26      2.01     -0.29
   13   19   26      3.09      0.35
   12   19   26     -2.13     -2.11
   11   19   26      0.94     -0.92
   10   19   26     -3.52      2.17
    9   19   26     -1.49     -0.70
    8   19   26      1.95      0.08
    7   19   26     -2.76     -0.30
    6   19   26     -2.48      2.16
    5   19   26     -1.19      1.91
    4   19   26      1.78      0.03
    3   19   26      0.68      0.67
    2   19   26      0.85     -0.88
    1   19   26      0.98      1.58
    0   19   26      0.72     -1.29
   16   18   26      0.43      1.84
   15   18   26      4.43      3.07
   14   18   26      2.37      3.99
   13   18   26      0.08      1.17
   12   18   26      3.98      1.80
   11   18   26      3.25      2.08
   10   18   26      2.42     -3.70
    9   18   26      0.06     -1.47
    8   18   26     -0.92      1.28
    7   18   26      1.64      5.57
    6   18   26      0.48      3.61
    5   18   26     -0.59     -0.54
    4   18   26     -2.63     -1.33
    3   18   26     -1.43     -1.34
    2   18   26      0.89      3.42
    1   18   26      0.93      2.03
    0   18   26      1.81      1.02
   -1   18   26     -0.54     -1.00
   16   17   26      2.55     -0.44
   15   17   26      2.66      2.72
   14   17   26      4.33     -0.28
   13   17   26      3.98     -1.87
   12   17   26      2.65     -2.36
   11   17   26      0.58     -0.37
   10   17   26     -0.43      1.68
    9   17   26     -1.44      2.14
    8   17   26      1.39      4.92
    7   17   26      2.88      2.82
    6   17   26     -1.07      0.80
    5   17   26     -4.38      0.13
    4   17   26     -1.16     -1.34
    3   17   26      2.14      1.34
    2   17   26      2.85      0.74
    1   17   26     -0.18     -2.84
    0   17   26     -5.22     -2.28
   -1   17   26     -0.62     -0.36
   -2   17   26      0.94      0.49
   16   16   26      0.85     -0.91
   15   16   26      4.09     -1.56
   14   16   26      4.30      1.59
   13   16   26     -0.44      2.30
   12   16   26     -0.54      2.95
   11   16   26      3.73      0.92
   10   16   26      1.98      1.68
    9   16   26     -3.76     -1.95
    8   16   26     -1.22      1.28
    7   16   26      2.03      4.57
    6   16   26      0.60     -1.04
    5   16   26     -0.28     -5.76
    4   16   26     -1.73     -4.33
    3   16   26     -2.94     -3.31
    2   16   26     -4.09     -2.16
    1   16   26     -1.54     -0.10
    0   16   26      2.08     -0.81
   -1   16   26      1.89      0.08
   -2   16   26      2.66     -0.31
   -3   16   26      1.63      0.37
   16   15   26      5.38     -3.57
   15   15   26      1.97     -3.78
   14   15   26     -2.33      3.11
   13   15   26      0.52      1.93
   12   15   26     -1.46     -2.69
   11   15   26     -4.41      1.36
   10   15   26     -2.47      4.27
    9   15   26      3.57      6.27
    8   15   26     -1.20      2.98
    7   15   26      0.33      0.42
    6   15   26      1.28     -0.09
    5   15   26     -4.70     -2.39
    4   15   26     -3.07     -2.27
    3   15   26      0.81     -1.59
    2   15   26      0.91     -1.65
    1   15   26      1.73      0.92
    0   15   26      2.77     -2.78
   -1   15   26      0.71     -2.34
   -2   15   26     -0.67      0.87
   -3   15   26      1.01     -2.06
   -4   15   26      0.82     -3.48
   16   14   26     -0.56     -4.69
   15   14   26     -2.11     -1.80
   14   14   26     -1.64      0.05
   13   14   26     -0.79      2.83
   12   14   26     -3.74      1.78
   11   14   26      0.22      0.90
   10   14   26      3.29      1.09
    9   14   26     -3.09      1.04
    8   14   26     -1.14      0.59
    7   14   26     -0.34      3.99
    6   14   26     -2.47     -1.77
    5   14   26     -1.68     -3.36
    4   14   26     -0.37     -1.85
    3   14   26      1.73     -3.65
    2   14   26      2.07      1.22
    1   14   26      0.08      1.66
    0   14   26      0.24      0.81
   -1   14   26     -0.61     -1.77
   -2   14   26      0.55      0.65
   -3   14   26     -1.12      2.30
   -4   14   26     -0.87     -0.74
   16   13   26     -0.04     -2.87
   15   13   26      0.18     -2.75
   14   13   26      0.96      0.70
   13   13   26     -2.76      2.65
   12   13   26     -1.25     -1.48
   11   13   26     -3.96     -3.75
   10   13   26     -4.74      0.95
    9   13   26      1.46      5.64
    8   13   26      5.20      5.50
    7   13   26     -1.06     -1.79
    6   13   26     -2.31      1.84
    5   13   26     -0.97      0.81
    4   13   26      1.68     -3.66
    3   13   26      4.48      1.25
    2   13   26      5.90     -0.46
    1   13   26      1.33     -2.00
    0   13   26     -4.10      0.87
   -1   13   26      1.03      2.48
   -2   13   26      0.27      0.56
   -3   13   26     -0.45     -1.58
   -4   13   26     -1.34     -2.34
   -5   13   26     -1.99     -3.36
   16   12   26     -1.90     -2.79
   15   12   26     -3.06      1.39
   14   12   26     -5.06      2.80
   13   12   26     -1.41      4.09
   12   12   26      2.10      4.27
   11   12   26      2.05     -2.50
   10   12   26      2.84     -2.28
    9   12   26      2.39      2.19
    8   12   26      0.10      0.75
    7   12   26      2.55     -1.52
    6   12   26     -0.88     -0.08
    5   12   26     -0.39     -3.55
    4   12   26      0.95     -4.99
    3   12   26      3.39     -3.93
    2   12   26      3.87     -2.01
    1   12   26      1.36      0.38
    0   12   26      0.82      1.49
   -1   12   26      0.08      0.20
   -2   12   26      1.53     -1.28
   -3   12   26     -1.67     -1.31
   -4   12   26     -2.75     -0.83
   -5   12   26     -2.91      1.57
   16   11   26     -2.19      2.63
   15   11   26     -2.64      0.77
   14   11   26      2.89      1.53
   13   11   26      6.39      2.01
   12   11   26      2.47     -1.54
   11   11   26      0.49     -1.65
   10   11   26     -3.33      0.34
    9   11   26     -2.31      0.01
    8   11   26      3.09     -0.33
    7   11   26      4.34      1.60
    6   11   26     -2.07     -2.79
    5   11   26     -3.79     -1.37
    4   11   26     -0.47      1.26
    3   11   26      0.93      0.32
    2   11   26      2.48      2.65
    1   11   26      4.37      5.02
    0   11   26      3.62      1.52
   -1   11   26      2.04     -0.37
   -2   11   26      2.05      1.99
   -3   11   26      3.25      2.62
   -4   11   26      1.29      0.52
   -5   11   26     -0.97     -2.67
   15   10   26      0.44     -6.49
   14   10   26      2.90     -4.91
   13   10   26      3.16     -0.98
   12   10   26      0.49      1.24
   11   10   26     -0.75     -1.08
   10   10   26      4.47     -4.80
    9   10   26      0.64     -3.29
    8   10   26     -2.28     -1.57
    7   10   26     -0.70     -2.17
    6   10   26      0.83     -3.07
    5   10   26     -6.42      1.72
    4   10   26     -4.72      1.80
    3   10   26      0.09      3.25
    2   10   26      1.50      4.02
    1   10   26      3.51     -0.18
    0   10   26      2.22     -0.20
   -1   10   26      1.88      2.89
   -2   10   26      2.63      1.82
   -3   10   26      2.54     -0.96
   -4   10   26      1.55     -4.85
   -5   10   26     -0.44     -3.43
   -6   10   26     -2.67     -0.14
   14    9   26      1.70     -1.32
   13    9   26      1.18     -1.26
   12    9   26     -0.09     -0.33
   11    9   26      0.60      1.59
   10    9   26     -1.65      4.02
    9    9   26     -1.54      4.60
    8    9   26     -1.43      5.21
    7    9   26      1.06     -0.51
    6    9   26      2.02      2.73
    5    9   26      1.92      2.59
    4    9   26      0.71      4.67
    3    9   26     -0.11      2.51
    2    9   26      5.65     -2.42
    1    9   26      4.81     -3.75
    0    9   26     -2.00     -0.30
   -1    9   26     -1.22      1.87
   -2    9   26      4.38     -1.30
   -3    9   26      2.05     -5.55
   -4    9   26     -2.86     -3.46
   -5    9   26     -3.43      0.42
   -6    9   26     -0.31     -0.05
   14    8   26     -2.08     -4.54
   13    8   26     -0.43     -1.34
   12    8   26      0.86      2.92
   11    8   26     -0.16      2.03
   10    8   26      1.51      3.63
    9    8   26      0.37      6.89
    8    8   26     -0.92     -0.53
    7    8   26      2.24     -2.34
    6    8   26      3.10     -2.88
    5    8   26      3.35     -2.75
    4    8   26     -2.15     -4.74
    3    8   26     -1.22     -7.08
    2    8   26      0.28     -6.06
    1    8   26     -2.04     -5.27
    0    8   26     -4.19     -2.69
   -1    8   26     -2.36      1.75
   -2    8   26      2.27      2.73
   -3    8   26     -0.71     -0.91
   -4    8   26     -4.13     -0.71
   -5    8   26     -1.05      2.40
   -6    8   26     -0.18      1.80
   14    7   26     -0.67     -4.49
   13    7   26      1.38     -3.70
   12    7   26      2.45     -0.01
   11    7   26     -0.12      2.38
   10    7   26     -1.04      3.28
    9    7   26     -0.09     -0.28
    8    7   26     -3.04     -1.22
    7    7   26     -4.46      0.71
    6    7   26      1.58     -2.55
    5    7   26     -1.17     -5.58
    4    7   26     -2.34     -5.89
    3    7   26      1.19     -1.96
    2    7   26      0.67     -2.34
    1    7   26      0.97      0.49
    0    7   26      0.43      1.89
   -1    7   26      3.10      2.03
   -2    7   26      1.32      3.83
   -3    7   26      0.84      1.26
   -4    7   26     -0.46      0.89
   -5    7   26     -0.14      1.45
   -6    7   26      2.41      3.25
   13    6   26      1.79      2.28
   12    6   26      3.01      1.97
   11    6   26      0.06     -0.89
   10    6   26     -1.81     -1.06
    9    6   26     -1.79      0.96
    8    6   26     -2.55      6.11
    7    6   26     -1.21      5.62
    6    6   26      1.70     -0.03
    5    6   26      2.72     -6.45
    4    6   26      4.18     -1.26
    3    6   26      3.16      0.42
    2    6   26      2.64     -1.07
    1    6   26     -1.31     -0.57
    0    6   26      2.41     -0.03
   -1    6   26      0.05      2.59
   -2    6   26     -2.95     -1.06
   -3    6   26     -3.69      2.00
   -4    6   26     -2.12      1.16
   -5    6   26     -0.98      0.03
   12    5   26     -0.42     -2.92
   11    5   26     -0.80     -1.51
   10    5   26     -0.72      1.28
    9    5   26      0.61      5.01
    8    5   26      0.60      1.49
    7    5   26     -2.73     -2.46
    6    5   26     -3.82     -1.80
    5    5   26      2.48      0.08
    4    5   26      1.73     -0.61
    3    5   26     -0.52     -0.88
    2    5   26     -2.23      0.68
    1    5   26      3.10      1.66
    0    5   26      3.13      4.65
   -1    5   26     -0.79      0.67
   -2    5   26      0.93      3.67
   -3    5   26      0.66      1.91
   -4    5   26      0.36      0.77
   -5    5   26      0.41      1.15
   11    4   26     -2.23      5.75
   10    4   26     -2.92      5.45
    9    4   26     -2.43      5.16
    6    4   26     -1.04     -1.35
    4    4   26     -0.49     -0.99
    3    4   26     -1.17     -3.48
    2    4   26      2.47     -3.92
    1    4   26      4.59     -1.10
    0    4   26      1.77     -1.58
   -1    4   26      2.23     -2.30
   -2    4   26      0.26     -0.90
   -3    4   26      2.49     -2.30
   -4    4   26      0.44     -1.06
    9    3   26      5.27     -3.64
    8    3   26      5.45     -9.90
    7    3   26      0.31     -9.71
    6    3   26     -0.87     -4.48
    5    3   26      0.93     -3.00
    4    3   26     -0.77     -4.02
    3    3   26     -0.08     -5.12
    2    3   26      5.67     -2.16
    1    3   26      1.18      1.88
    0    3   26     -0.24      1.45
   -1    3   26      3.35      0.77
   -2    3   26      2.09     -3.91
   -3    3   26      0.90     -1.47
   -4    3   26     -2.73     -1.01
    8    2   26     -6.75     -1.21
    7    2   26     -2.48     -2.15
    6    2   26     -0.38     -4.41
    5    2   26     -1.56     -3.91
    4    2   26     -4.23      1.78
    3    2   26      1.01      6.73
    1    2   26      0.48     -1.09
    0    2   26     -0.01      2.87
   -1    2   26     -0.53      0.17
   -2    2   26      1.95     -4.47
   12   23   25      0.16     -3.84
   11   23   25     -4.57     -2.09
   10   23   25     -3.30     -0.41
    9   23   25     -1.22     -0.75
    8   23   25     -3.21      0.33
    7   23   25     -0.33      0.24
    6   23   25      3.02      0.63
    5   23   25      1.84      0.42
    4   23   25     -1.03      1.40
   14   22   25      1.82     -1.13
   13   22   25     -0.37     -2.14
   12   22   25     -2.20     -1.01
   11   22   25     -1.13     -2.78
   10   22   25     -0.88     -2.36
    9   22   25     -3.11     -2.18
    8   22   25      0.22     -0.24
    7   22   25      4.61      1.04
    6   22   25      2.77     -1.76
    5   22   25     -0.70     -2.08
    4   22   25     -1.15      1.24
    3   22   25      0.67      2.06
    2   22   25      3.57     -1.77
   15   21   25      1.16      3.23
   14   21   25      3.14     -0.55
   13   21   25      2.37     -0.23
   12   21   25     -3.06     -1.34
   11   21   25     -2.31     -0.99
   10   21   25     -0.74      1.47
    9   21   25      2.99      3.21
    8   21   25      2.75      0.83
    7   21   25      1.14     -1.41
    6   21   25     -0.68      1.14
    5   21   25     -2.54      4.91
    4   21   25      0.84      3.45
    3   21   25      2.84      1.41
    2   21   25      0.24      1.46
    1   21   25     -0.82     -0.90
   16   20   25      0.92      1.01
   15   20   25      2.50      1.26
   14   20   25      2.07      3.81
   13   20   25     -1.69      0.64
   12   20   25      2.88      0.10
   11   20   25      2.50      1.54
   10   20   25      0.64     -2.56
    9   20   25     -2.42     -0.29
    8   20   25     -2.78      0.83
    7   20   25     -0.88      1.26
    6   20   25     -2.28      1.84
    5   20   25     -0.40      0.72
    4   20   25     -0.07      1.65
    3   20   25     -1.86      0.29
    2   20   25     -1.04      1.22
    1   20   25      0.93      0.86
    0   20   25      3.38     -2.04
   -1   20   25      1.07     -1.02
   17   19   25      0.97     -1.35
   16   19   25      2.50      1.09
   15   19   25     -0.65      1.01
   14   19   25      1.03     -2.99
   13   19   25      5.74     -3.98
   12   19   25     -3.10     -2.68
   11   19   25     -5.62     -4.09
   10   19   25     -0.88      2.63
    9   19   25     -2.04      1.17
    8   19   25      1.07     -1.34
    7   19   25      0.26     -2.86
    6   19   25      1.97     -3.58
    5   19   25      0.51     -0.63
    4   19   25     -0.22     -1.49
    3   19   25      2.58      2.11
    2   19   25      1.46      0.86
    1   19   25      2.89     -0.45
    0   19   25      1.00     -0.86
   -1   19   25     -0.10     -1.42
   -2   19   25     -0.73      0.25
   17   18   25     -0.33      3.24
   16   18   25     -0.82      3.96
   15   18   25      1.58      0.67
   14   18   25      4.26      0.50
   13   18   25      0.80     -0.43
   12   18   25      2.47     -0.69
   11   18   25      4.39      2.21
   10   18   25      1.04     -2.65
    9   18   25      1.70     -0.31
    8   18   25     -2.75      2.95
    7   18   25      1.24     -0.95
    6   18   25      0.31     -0.77
    5   18   25     -2.62     -1.03
    4   18   25     -0.18      3.43
    3   18   25     -1.21      3.11
    2   18   25      0.85      3.54
    1   18   25     -1.15      0.35
    0   18   25     -1.17     -3.02
   -1   18   25     -1.52      0.16
   -2   18   25      0.68      1.23
   -3   18   25      1.18      2.49
   17   17   25     -0.73     -0.74
   16   17   25      0.11     -1.46
   15   17   25     -0.19      2.18
   14   17   25     -1.77     -1.47
   13   17   25      1.87     -5.44
   12   17   25     -1.52     -1.19
   11   17   25     -5.40      1.27
   10   17   25     -1.59      4.64
    9   17   25     -1.41      2.45
    8   17   25     -3.58     -1.06
    7   17   25     -5.55      2.00
    6   17   25     -2.23      0.31
    5   17   25      2.05      0.77
    4   17   25      0.89     -0.34
    3   17   25      1.06     -0.86
    2   17   25     -0.60     -0.89
    1   17   25      0.49     -1.33
    0   17   25     -0.80      1.25
   -1   17   25      1.32      0.49
   -2   17   25      2.41      2.81
   -3   17   25     -0.05      0.74
   -4   17   25     -0.71     -0.33
   18   16   25     -1.29      0.53
   17   16   25      1.48      0.12
   16   16   25      3.80      3.25
   15   16   25     -0.55      1.96
   14   16   25     -1.67      1.61
   13   16   25      0.38      2.40
   12   16   25      0.45      0.38
   11   16   25     -1.86      2.23
   10   16   25     -0.71      0.88
    9   16   25     -1.90     -0.90
    8   16   25     -2.90      2.13
    7   16   25      0.67      4.75
    6   16   25      4.34     -0.72
    5   16   25      2.16     -5.92
    4   16   25     -0.58     -2.09
    3   16   25      1.82      0.15
    2   16   25      2.97     -1.82
    1   16   25      0.80      1.67
    0   16   25      2.08     -1.07
   -1   16   25     -1.11     -3.18
   -2   16   25     -4.72     -0.99
   -3   16   25      0.70      2.92
   -4   16   25      0.18      1.77
   -5   16   25     -1.70     -2.56
   18   15   25      6.90     -0.63
   17   15   25      6.66     -3.28
   16   15   25      3.57     -2.10
   15   15   25      0.75      1.12
   14   15   25     -5.36     -0.36
   13   15   25     -4.72     -3.16
   12   15   25     -2.91     -0.91
   11   15   25     -3.63      4.36
   10   15   25     -3.47      4.57
    9   15   25      2.66      4.41
    8   15   25      2.75      5.47
    7   15   25     -2.13     -2.44
    6   15   25      0.37     -1.73
    5   15   25      1.05      1.44
    4   15   25      3.17     -2.14
    3   15   25      5.88     -3.24
    2   15   25      1.68     -2.34
    1   15   25     -2.62     -1.86
    0   15   25     -1.85      0.58
   -1   15   25     -0.18      1.79
   -2   15   25      1.02      3.57
   -3   15   25     -0.60      2.51
   -4   15   25      1.40     -2.32
   -5   15   25     -0.78     -0.53
   18   14   25      4.16     -5.15
   17   14   25     -0.19     -4.18
   16   14   25     -1.43     -2.31
   15   14   25     -3.21      1.01
   14   14   25     -5.76      0.35
   13   14   25     -2.95      0.95
   12   14   25      3.48      2.44
   11   14   25      2.01     -1.41
   10   14   25     -0.99      0.75
    9   14   25     -4.66      5.95
    8   14   25     -1.31     -2.34
    7   14   25      3.82     -4.93
    6   14   25     -2.73     -2.26
    5   14   25     -0.64     -2.69
    4   14   25      3.48     -0.38
    3   14   25     -1.10      0.52
    2   14   25      0.25      1.81
    1   14   25      2.00      1.14
    0   14   25      1.00      1.94
   -1   14   25      0.77      3.72
   -2   14   25      0.49      0.00
   -3   14   25      1.77     -0.87
   -4   14   25      2.64      0.27
   -5   14   25      0.32     -1.55
   -6   14   25     -3.38     -1.39
   18   13   25     -2.19     -0.56
   17   13   25      0.63     -1.35
   16   13   25      3.09     -1.46
   15   13   25     -1.99      1.22
   14   13   25      0.73      2.46
   13   13   25      1.04     -0.75
   12   13   25     -1.17     -1.13
   11   13   25     -0.68      5.52
   10   13   25     -1.46      8.86
    9   13   25      1.20      0.13
    8   13   25      3.29     -1.45
    7   13   25     -1.39     -1.47
    6   13   25     -1.03     -0.83
    5   13   25      1.90      5.99
    4   13   25      1.58      1.90
    3   13   25      3.03     -0.23
    2   13   25      2.66      0.35
    1   13   25      0.99     -2.92
    0   13   25     -2.52     -2.84
   -1   13   25      1.07     -3.89
   -2   13   25      3.45     -3.99
   -3   13   25      3.13     -6.05
   -4   13   25      1.86     -4.33
   -5   13   25     -3.25     -2.92
   -6   13   25     -4.98     -1.46
   17   12   25      1.74     -0.42
   16   12   25     -1.19     -1.48
   15   12   25      0.79      1.63
   14   12   25     -2.90      5.30
   13   12   25     -1.45      3.19
   12   12   25      3.69      6.68
   11   12   25      5.91      6.03
   10   12   25      4.83     -3.85
    9   12   25      2.34     -3.46
    8   12   25     -2.88      2.48
    7   12   25      0.72      0.37
    6   12   25      2.74     -1.96
    5   12   25     -1.48     -1.48
    4   12   25      0.18      1.11
    3   12   25      1.24     -0.43
    2   12   25     -0.04      0.07
    1   12   25     -1.12      1.47
    0   12   25      3.25     -4.69
   -1   12   25      2.23     -4.48
   -2   12   25      1.19     -1.16
   -3   12   25      1.72      0.35
   -4   12   25      0.15     -3.82
   -5   12   25      2.39     -1.87
   -6   12   25      1.04      1.75
   -7   12   25     -0.07      1.48
   17   11   25     -2.61     -4.00
   16   11   25      3.19     -1.13
   15   11   25      3.40     -1.16
   14   11   25     -0.90     -1.48
   13   11   25      0.83      2.82
   12   11   25      2.14      0.33
   11   11   25      1.97     -1.10
   10   11   25      3.02      0.53
    9   11   25      0.54      0.54
    8   11   25     -0.46     -2.08
    7   11   25     -1.31      1.73
    6   11   25     -1.85      1.88
    5   11   25     -0.83      0.74
    4   11   25      0.32      4.09
    3   11   25      1.29      4.12
    2   11   25      1.25      1.32
    1   11   25      3.33     -0.22
    0   11   25     -0.23      0.49
   -1   11   25     -0.78      0.79
   -2   11   25      1.64      0.48
   -3   11   25      0.52     -3.56
   -4   11   25      2.34     -2.99
   -5   11   25      0.85     -2.69
   -6   11   25      0.01     -1.41
   -7   11   25     -1.50      0.27
   17   10   25     -1.96     -1.93
   16   10   25     -0.30     -3.12
   15   10   25      0.13     -1.38
   14   10   25     -3.44      1.46
   13   10   25     -3.80      2.93
   12   10   25      1.90      1.91
   11   10   25      0.04      0.66
   10   10   25     -1.32     -0.61
    9   10   25      1.10     -1.41
    8   10   25      0.99      0.60
    7   10   25     -0.44      0.51
    6   10   25      1.89     -0.80
    5   10   25      1.21      0.92
    4   10   25     -1.82     -0.42
    3   10   25      0.66     -3.68
    2   10   25      2.41     -2.82
    1   10   25     -0.91     -1.05
    0   10   25     -3.96     -0.75
   -1   10   25     -1.29      0.95
   -2   10   25      1.50     -0.73
   -3   10   25     -1.08     -0.99
   -4   10   25     -3.35      0.03
   -5   10   25      0.01      0.47
   -6   10   25     -1.10      0.81
   -7   10   25     -1.64      0.50
   16    9   25     -2.60      2.27
   15    9   25      2.41      3.83
   14    9   25      3.85      3.12
   13    9   25     -1.60      0.21
   12    9   25     -2.95      2.91
   11    9   25     -0.08      6.51
   10    9   25      0.56      9.64
    9    9   25      3.48      1.03
    8    9   25      6.53     -3.04
    7    9   25      3.54      0.09
    6    9   25     -0.06      5.27
    5    9   25     -0.40      1.35
    4    9   25      1.54     -4.76
    3    9   25     -1.07     -5.18
    2    9   25      0.69     -4.48
    1    9   25      1.10     -3.20
    0    9   25     -1.27     -3.74
   -1    9   25     -3.40     -3.01
   -2    9   25     -1.59      0.41
   -3    9   25      0.21      0.00
   -4    9   25     -0.54     -1.70
   -5    9   25     -1.92      0.97
   -6    9   25     -0.25      0.15
   -7    9   25      1.15      2.53
   16    8   25     -0.56      2.84
   15    8   25      3.03      1.90
   14    8   25      2.18     -2.24
   13    8   25      0.25      0.07
   12    8   25     -0.50      5.38
   11    8   25      1.00      5.08
   10    8   25      0.08     -3.05
    9    8   25      1.23     -3.85
    8    8   25     -2.02     -6.14
    7    8   25      0.21     -1.04
    6    8   25      1.03      1.04
    5    8   25      1.39     -6.67
    4    8   25     -2.88     -9.97
    3    8   25     -1.81     -7.08
    2    8   25      0.29     -1.74
    1    8   25      0.91     -2.22
    0    8   25     -0.12     -3.36
   -1    8   25     -2.26     -1.26
   -2    8   25     -1.35      4.27
   -3    8   25      1.47      2.90
   -4    8   25      0.45      0.41
   -5    8   25     -0.86      2.43
   -6    8   25      0.39      5.07
   -7    8   25      1.77      1.71
   -8    8   25      4.18     -0.90
   15    7   25      4.06     -4.71
   14    7   25      3.31     -3.89
   13    7   25     -1.10      0.16
   12    7   25     -0.50      2.38
   11    7   25      1.40     -0.18
   10    7   25     -1.31     -1.92
    9    7   25     -4.79     -3.04
    8    7   25      0.34     -4.10
    7    7   25     -1.95     -2.18
    6    7   25      2.89     -2.24
    5    7   25      5.01     -0.87
    4    7   25     -1.06      2.10
    3    7   25     -1.73      7.57
    2    7   25      3.85      3.70
    1    7   25      7.18      1.14
    0    7   25      3.31      1.73
   -1    7   25      0.21     -0.61
   -2    7   25     -0.79     -0.94
   -3    7   25     -0.35     -0.38
   -4    7   25      1.18      0.04
   -5    7   25      0.54      0.14
   -6    7   25      0.60     -0.62
   -7    7   25      2.78     -3.49
   -8    7   25      2.77     -3.13
   15    6   25      0.82     -2.13
   14    6   25     -0.10     -1.43
   13    6   25      2.17      2.65
   12    6   25      2.15     -0.72
   11    6   25     -2.08     -4.63
   10    6   25     -3.67     -0.85
    9    6   25     -2.47      1.14
    8    6   25     -1.82     -2.15
    7    6   25      0.04     -7.31
    6    6   25      1.80     -0.39
    5    6   25      2.31      5.25
    4    6   25      0.01      6.17
    3    6   25     -4.26      2.17
    2    6   25      2.77     -2.40
    1    6   25      4.55     -1.96
    0    6   25      0.62     -5.55
   -1    6   25     -2.55     -4.57
   -2    6   25     -3.99     -3.99
   -3    6   25     -1.07     -1.64
   -4    6   25     -0.81     -0.86
   -5    6   25      0.57     -0.30
   -6    6   25     -2.01     -1.43
   -7    6   25     -0.94     -2.45
   14    5   25      1.18     -1.30
   13    5   25      0.30     -2.63
   12    5   25     -3.03     -1.42
   11    5   25     -3.07      3.76
   10    5   25      1.38      3.85
    9    5   25     -0.65     -0.61
    8    5   25     -4.60     -3.29
    7    5   25     -1.38     -5.40
    6    5   25     -2.51     -3.63
    5    5   25     -1.94      2.18
    4    5   25     -1.47      2.46
    3    5   25     -0.19     -2.54
    2    5   25      0.82      1.56
    1    5   25      4.68     -0.15
    0    5   25      4.73      0.90
   -1    5   25     -0.86     -2.15
   -2    5   25      2.11      0.98
   -3    5   25      2.94      4.06
   -4    5   25      3.97     -0.70
   -5    5   25      0.50     -0.29
   -6    5   25      1.99     -0.29
   -7    5   25      0.30     -0.79
   13    4   25      1.64      3.71
   12    4   25     -0.47      4.71
   11    4   25     -0.31      3.77
   10    4   25     -1.98      3.94
    9    4   25     -0.78      1.59
    8    4   25      1.58     -4.53
    4    4   25      0.91     -1.85
    3    4   25      0.89      2.77
    2    4   25      2.41      1.76
    1    4   25      5.98     -1.80
    0    4   25     -0.96     -6.16
   -1    4   25      0.53     -2.87
   -2    4   25     -0.99      0.84
   -3    4   25     -0.48     -2.52
   -4    4   25     -0.01     -3.83
   -5    4   25     -3.36     -5.94
   -6    4   25     -4.36     -3.67
   -7    4   25     -0.96     -2.70
   12    3   25      1.48      0.09
    9    3   25      0.81     -9.87
    8    3   25      0.19    -12.36
    7    3   25     -0.45     -4.48
    6    3   25     -0.52     -1.33
    5    3   25     -1.40     -5.76
    4    3   25     -1.45     -1.19
    3    3   25     -0.55      5.08
    2    3   25      3.44      1.41
    1    3   25      0.64     -1.29
    0    3   25      0.54     -0.37
   -1    3   25      1.23      4.09
   -2    3   25      2.29      0.46
   -3    3   25     -0.16     -0.23
   -4    3   25     -4.04      2.31
   -5    3   25     -1.52     -0.68
   -6    3   25      0.08     -1.58
   11    2   25     -2.35     -1.93
   10    2   25     -7.76     -4.92
    9    2   25     -7.25     -1.50
    8    2   25     -3.77      8.86
    7    2   25     -1.28      8.43
    6    2   25     -2.33      2.04
    5    2   25     -3.81      1.35
    4    2   25     -0.10      7.43
    3    2   25      5.10      6.40
    2    2   25      1.49      1.99
    1    2   25     -0.81     -2.90
    0    2   25      3.42      0.08
   -1    2   25     -0.47      2.18
   -2    2   25      2.65      1.67
   -4    2   25     -2.07      2.89
   -5    2   25      2.62      1.14
   -6    2   25     -0.58     -1.77
   -3    1   25     -1.62      1.46
   -5    1   25     -3.76      2.74
   -2    0   25     -5.34      1.98
   -4    0   25     -0.78      0.68
   13   24   24     -0.38      0.47
   12   24   24      0.35      0.48
   11   24   24     -1.10     -1.94
   10   24   24     -2.05     -0.05
    9   24   24     -2.69     -0.66
    8   24   24     -1.25     -1.33
    7   24   24      1.00      0.98
    6   24   24      0.46      0.17
    5   24   24     -2.54      0.15
   15   23   24      2.10     -0.84
   14   23   24      4.67      1.30
   13   23   24     -0.12     -1.18
   12   23   24     -2.00     -4.39
   11   23   24     -2.18     -1.41
   10   23   24     -2.71      0.97
    9   23   24      1.26      0.42
    8   23   24      1.09      1.02
    7   23   24      0.65      1.29
    6   23   24      2.19      1.49
    5   23   24      0.97      1.99
    4   23   24     -0.71      0.63
    3   23   24      0.77     -1.84
    2   23   24      5.03     -1.57
   16   22   24      2.18     -3.61
   15   22   24      1.32     -1.22
   14   22   24      0.67      0.56
   13   22   24      1.08     -1.57
   12   22   24      0.48     -1.11
   11   22   24      1.03     -0.37
   10   22   24      2.56      0.12
    9   22   24     -0.52      2.22
    8   22   24      1.44     -0.04
    7   22   24      2.18     -0.82
    6   22   24     -2.38      0.21
    5   22   24     -3.68      0.34
    4   22   24     -0.12     -0.38
    3   22   24      1.73     -0.02
    2   22   24      0.47      1.24
    1   22   24      1.71     -0.15
    0   22   24     -0.45     -1.53
   17   21   24      2.97      2.11
   16   21   24      2.16     -1.20
   15   21   24      0.27      1.95
   14   21   24      3.09      1.07
   13   21   24      4.86     -0.45
   12   21   24     -1.60      0.43
   11   21   24     -0.32      2.84
   10   21   24      2.68      3.28
    9   21   24      2.50     -0.36
    8   21   24     -0.96     -0.38
    7   21   24     -4.28     -0.22
    6   21   24     -1.57      1.92
    5   21   24      1.11      2.77
    4   21   24      0.75      2.22
    3   21   24     -0.37      1.23
    2   21   24     -1.27      1.39
    1   21   24      0.28      0.77
    0   21   24      4.28     -1.51
   -1   21   24      2.77      0.58
   17   20   24      1.86      2.31
   16   20   24     -0.47      1.18
   15   20   24     -0.34     -3.77
   14   20   24      3.64      1.17
   13   20   24     -1.50      3.28
   12   20   24      0.10     -4.37
   11   20   24     -0.13     -3.41
   10   20   24     -3.62     -0.64
    9   20   24     -4.86      0.59
    8   20   24     -3.66      0.63
    7   20   24      1.40      0.68
    6   20   24      0.07     -0.59
    5   20   24     -2.55     -1.58
    4   20   24     -2.22      0.59
    3   20   24     -0.88      0.77
    2   20   24      2.79     -2.34
    1   20   24      5.38      0.12
    0   20   24      5.18      1.66
   -1   20   24      1.20     -1.29
   -2   20   24     -1.00     -0.76
   18   19   24      2.42      0.62
   17   19   24     -1.77     -1.22
   16   19   24      0.02     -3.19
   15   19   24      2.34     -2.82
   14   19   24     -1.20     -1.99
   13   19   24      0.83     -5.70
   12   19   24     -2.92     -0.51
   11   19   24     -7.11      1.82
   10   19   24      0.15      4.51
    9   19   24      1.19      1.47
    8   19   24      1.68     -4.72
    7   19   24      0.59     -1.29
    6   19   24     -1.03      1.92
    5   19   24      0.97      3.95
    4   19   24      1.79      0.51
    3   19   24      3.18     -2.23
    2   19   24      0.96      0.11
    1   19   24     -0.96     -0.77
    0   19   24     -2.82     -0.45
   -1   19   24     -1.68     -2.16
   -2   19   24      0.92     -1.64
   -3   19   24     -0.51     -0.88
   18   18   24     -2.17      2.18
   17   18   24      0.84      0.12
   16   18   24     -2.34     -2.37
   15   18   24     -2.26     -1.14
   14   18   24      2.77      2.79
   13   18   24      4.11      5.61
   12   18   24     -0.09     -0.29
   11   18   24      3.24      0.13
   10   18   24     -3.47      1.30
    9   18   24     -2.39     -1.71
    8   18   24      0.53      2.65
    7   18   24      0.71      4.85
    6   18   24      4.21      8.37
    5   18   24      1.63      4.53
    4   18   24      1.83      0.73
    3   18   24     -2.32     -0.79
    2   18   24     -3.83     -3.50
    1   18   24     -3.74     -0.24
    0   18   24     -1.80     -0.85
   -1   18   24      2.40      1.73
   -2   18   24     -0.37      1.47
   -3   18   24      0.09      1.59
   -4   18   24     -1.61     -0.19
   19   17   24     -0.62     -0.08
   18   17   24      1.20     -1.42
   17   17   24     -0.31     -1.63
   16   17   24     -2.37     -0.36
   14   17   24      0.78      0.30
   13   17   24     -0.60     -1.73
   12   17   24     -3.00      0.76
   11   17   24     -8.77      4.80
   10   17   24     -1.06      4.47
    9   17   24     -0.06      4.06
    8   17   24     -4.62     -2.50
    7   17   24      0.12      1.98
    6   17   24      3.25      3.55
    5   17   24      5.77     -1.13
    4   17   24     -0.26     -5.01
    3   17   24     -1.41     -7.92
    2   17   24     -2.04     -4.07
    1   17   24     -2.22     -1.70
    0   17   24      1.99      2.80
   -1   17   24      1.05     -1.26
   -2   17   24      0.00     -3.78
   -3   17   24     -3.40     -1.66
   -4   17   24     -0.41     -2.66
   -5   17   24      2.04      0.35
   19   16   24      0.86      1.83
   18   16   24      2.12      0.82
   17   16   24      2.23      4.58
   16   16   24      1.94      3.89
   15   16   24     -0.85     -2.39
   14   16   24      1.50     -4.81
   13   16   24      2.34      3.83
   12   16   24      1.79      2.84
   11   16   24      2.40     -2.56
   10   16   24      0.84      0.85
    9   16   24     -2.55      0.48
    8   16   24      0.62     -0.74
    7   16   24      5.18     -3.99
    6   16   24      6.36     -1.66
    5   16   24      2.69      0.11
    4   16   24      1.26     -2.89
    3   16   24     -0.58     -0.31
    2   16   24     -2.12     -2.87
    1   16   24     -3.96     -2.44
    0   16   24     -4.76     -2.10
   -1   16   24     -0.56     -3.48
   -2   16   24     -1.74     -2.27
   -3   16   24     -0.87     -1.10
   -4   16   24      1.68      1.17
   -5   16   24     -1.00     -1.82
   -6   16   24     -3.10     -0.52
   19   15   24      0.90      0.10
   18   15   24      3.44     -0.20
   17   15   24      0.81     -2.45
   16   15   24     -2.25     -5.08
   15   15   24     -1.72     -6.71
   14   15   24     -3.09     -2.50
   13   15   24     -3.41     -2.60
   12   15   24      0.07      1.37
   11   15   24      0.84      2.57
   10   15   24     -1.09      2.74
    8   15   24      2.17     -0.11
    7   15   24     -0.20     -2.04
    6   15   24     -1.12     -0.44
    5   15   24      1.72      5.38
    4   15   24      1.17      3.68
    3   15   24     -3.49     -3.14
    2   15   24     -5.17     -0.91
    1   15   24     -3.04      2.84
    0   15   24      0.68      3.20
   -1   15   24      3.22      1.29
   -2   15   24      5.48     -2.84
   -3   15   24      0.69     -1.80
   -4   15   24     -1.52     -1.45
   -5   15   24      1.22     -1.57
   -6   15   24     -1.68      1.28
   -7   15   24     -0.31      0.39
   19   14   24      0.96     -2.66
   18   14   24     -3.02     -0.66
   17   14   24     -2.71      0.03
   16   14   24     -0.32      0.13
   15   14   24     -3.98      0.88
   14   14   24     -2.16      0.90
   13   14   24      6.91     -0.15
   12   14   24      3.36     -0.15
   11   14   24     -1.88      0.43
   10   14   24     -1.04     -3.19
    9   14   24      2.16     -1.74
    8   14   24     -2.73     -3.90
    7   14   24      1.51     -3.83
    6   14   24      1.00      0.70
    5   14   24     -3.27      2.71
    4   14   24      1.80      4.44
    3   14   24      1.41      1.80
    0   14   24      1.43     -0.50
   -1   14   24     -1.31     -5.20
   -2   14   24     -0.50     -4.73
   -3   14   24      1.86     -3.92
   -4   14   24     -0.19     -1.90
   -5   14   24     -4.00     -2.36
   -6   14   24     -2.91     -2.64
   -7   14   24     -2.09      1.30
   19   13   24     -2.79      3.09
   18   13   24     -2.41      5.05
   17   13   24      0.77      3.38
   16   13   24      2.41      1.60
   15   13   24     -0.21      1.10
   14   13   24     -0.22     -0.91
   13   13   24      0.27      2.20
   12   13   24     -3.98      4.93
   11   13   24     -1.76      3.74
   10   13   24      5.42     -1.61
    9   13   24      2.07     -7.86
    8   13   24      1.67     -3.40
    7   13   24     -1.04      5.43
    6   13   24      0.63      2.33
    5   13   24      4.34      3.90
    4   13   24      2.83      1.79
    3   13   24      3.37     -5.51
    2   13   24      1.30     -3.27
    1   13   24     -1.38     -2.41
    0   13   24      1.10     -2.85
   -1   13   24      2.82     -3.75
   -2   13   24      3.98     -4.33
   -3   13   24      0.52     -2.00
   -4   13   24     -2.95     -1.65
   -5   13   24     -0.17      1.29
   -6   13   24      0.34     -0.26
   -7   13   24     -1.42     -0.35
   -8   13   24      0.70      1.92
   19   12   24     -0.27      2.41
   18   12   24      3.03     -0.04
   17   12   24      3.29     -0.98
   16   12   24     -2.20      1.07
   15   12   24     -2.26      0.52
   14   12   24     -3.64      3.76
   13   12   24     -4.01      7.06
   12   12   24      5.64      3.06
   11   12   24      3.69     -3.68
   10   12   24     -1.16     -6.02
    9   12   24      1.45     -1.96
    8   12   24     -1.45      1.24
    7   12   24     -2.82     -3.05
    6   12   24      2.32      2.35
    5   12   24      0.11     -0.78
    4   12   24     -1.42     -6.42
    3   12   24     -0.24     -2.80
    2   12   24     -1.13     -3.84
    1   12   24      0.52      0.21
    0   12   24      2.60      3.12
   -1   12   24      3.01      2.56
   -2   12   24      0.13      0.71
   -3   12   24     -0.48      0.93
   -4   12   24      0.60      4.71
   -5   12   24      2.29      3.92
   -6   12   24      1.13      2.63
   -7   12   24     -1.98      2.22
   -8   12   24      0.01      2.19
   18   11   24      2.09     -0.83
   17   11   24     -1.72      0.45
   16   11   24     -0.03      1.02
   15   11   24     -0.28      2.60
   14   11   24     -3.93     -3.32
   13   11   24     -0.02     -1.10
   12   11   24      2.18      3.92
   11   11   24     -0.07     -1.39
   10   11   24     -1.12     -0.75
    9   11   24     -2.64      1.29
    8   11   24     -4.39     -4.47
    7   11   24      0.17     -0.51
    6   11   24     -0.94      4.62
    5   11   24     -0.51      0.28
    4   11   24     -1.13     -1.11
    3   11   24     -1.37     -1.25
    2   11   24     -2.12     -1.70
    1   11   24     -2.53      1.27
    0   11   24     -0.35      5.74
   -1   11   24     -0.61      1.96
   -2   11   24      1.86     -2.96
   -3   11   24     -0.48     -2.07
   -4   11   24      2.27      4.33
   -5   11   24      2.25      6.09
   -6   11   24     -0.25      2.25
   -7   11   24     -0.04      0.22
   -8   11   24     -1.51     -0.13
   18   10   24     -2.27      2.47
   17   10   24      1.62      1.73
   16   10   24     -0.60      2.36
   15   10   24     -3.16      0.82
   14   10   24     -0.73      1.51
   13   10   24     -0.55      0.94
   12   10   24     -0.38      2.59
   11   10   24     -0.74      2.51
   10   10   24     -4.23     -0.60
    9   10   24      0.18     -0.50
    8   10   24      4.85      3.20
    7   10   24     -0.07      2.40
    6   10   24      0.18     -4.45
    5   10   24      1.99     -1.01
    4   10   24     -0.41     -2.16
    3   10   24     -3.30     -7.46
    2   10   24     -0.78     -3.18
    1   10   24      1.43      1.74
    0   10   24      1.07     -4.54
   -1   10   24     -0.33     -6.99
   -2   10   24     -2.79     -1.89
   -3   10   24      2.16      0.22
   -4   10   24      0.90     -0.04
   -5   10   24      2.13      0.03
   -6   10   24      1.78      4.05
   -7   10   24     -0.95      1.34
   -8   10   24      0.16     -1.47
   -9   10   24      1.83     -1.48
   18    9   24     -0.38     -3.37
   17    9   24      0.62      0.24
   16    9   24      3.59      0.52
   15    9   24      2.19      0.81
   14    9   24     -0.83     -1.72
   13    9   24     -1.80     -1.90
   12    9   24     -1.28      2.77
   11    9   24      2.42      3.31
   10    9   24      5.72     -2.67
    9    9   24      2.29     -0.35
    8    9   24     -1.51      2.49
    7    9   24     -3.61     -0.75
    6    9   24     -0.63      1.31
    5    9   24      0.76      0.29
    4    9   24      2.14     -4.36
    3    9   24      0.84     -0.68
    2    9   24      1.90      2.03
    1    9   24      4.98     -5.02
    0    9   24      1.42     -6.52
   -1    9   24     -5.00     -3.05
   -2    9   24     -4.52     -0.98
   -3    9   24      0.54     -0.69
   -4    9   24      2.43     -4.90
   -5    9   24     -0.68      1.30
   -6    9   24     -1.77      3.29
   -7    9   24      1.35      2.43
   -8    9   24      0.95     -0.73
   -9    9   24      0.20     -1.81
   17    8   24     -1.28     -0.63
   16    8   24     -0.02      2.02
   15    8   24      0.17      3.10
   14    8   24     -4.94     -0.21
   13    8   24     -3.04     -2.45
   12    8   24      1.61      0.24
   11    8   24     -0.53     -2.24
   10    8   24     -6.05     -8.04
    9    8   24     -4.06     -2.58
    8    8   24     -2.49      4.87
    7    8   24     -2.85      0.30
    6    8   24     -1.04      0.22
    5    8   24      5.53     -3.02
    4    8   24      1.14     -1.90
    3    8   24     -2.83      1.32
    2    8   24      2.86      1.46
    1    8   24      5.74     -2.27
    0    8   24      0.93     -2.30
   -1    8   24     -2.37     -0.75
   -2    8   24      0.58      1.17
   -3    8   24      1.58      0.64
   -4    8   24      0.24     -0.12
   -5    8   24     -2.54      0.52
   -6    8   24      1.90      2.50
   -7    8   24      0.97      1.60
   -8    8   24     -0.11     -1.32
   -9    8   24     -2.64     -0.60
   17    7   24     -3.24     -0.92
   16    7   24      0.56      2.14
   15    7   24      2.44     -2.30
   14    7   24     -1.10     -4.04
   13    7   24     -4.48      1.65
   12    7   24      0.71      1.17
   11    7   24      2.57     -3.44
   10    7   24      1.12     -3.64
    9    7   24     -2.08     -0.66
    8    7   24      1.58      1.15
    7    7   24      2.76      6.21
    6    7   24     -1.86      3.13
    5    7   24     -0.72      6.44
    4    7   24     -2.17      6.83
    3    7   24     -1.40      6.53
    2    7   24      4.61      1.96
    1    7   24      7.25     -0.42
    0    7   24      1.93     -1.37
   -1    7   24      0.95     -1.43
   -2    7   24      1.09     -1.99
   -3    7   24      0.16     -3.97
   -4    7   24     -0.58     -2.61
   -5    7   24      0.76     -2.06
   -6    7   24      0.72     -0.67
   -7    7   24      2.10     -1.46
   -8    7   24     -1.01      1.67
   -9    7   24     -2.85      1.47
   16    6   24      0.89     -1.19
   15    6   24      1.46      2.66
   14    6   24     -0.75      4.59
   13    6   24      1.76      1.47
   12    6   24      3.29     -1.51
   11    6   24     -1.60     -3.09
   10    6   24     -3.83      0.06
    9    6   24      1.41     -1.22
    8    6   24      1.89      2.41
    7    6   24      1.80      2.65
    6    6   24      0.02      2.68
    5    6   24    -10.44      4.85
    4    6   24     -4.69      2.45
    3    6   24      2.64     -3.83
    2    6   24      3.46     -3.24
    1    6   24      0.47     -1.26
    0    6   24     -0.21     -5.59
   -1    6   24      0.61     -2.80
   -2    6   24      0.92      1.39
   -3    6   24      2.50      0.86
   -4    6   24      1.66      0.24
   -5    6   24      0.42      0.74
   -6    6   24     -0.73      0.81
   -7    6   24      0.39      1.13
   -8    6   24     -0.56      2.30
   -9    6   24     -1.83      1.13
   16    5   24      1.20     -0.19
   15    5   24     -0.51      1.12
   14    5   24      1.39      3.05
   13    5   24     -0.31      1.63
   12    5   24     -0.40      0.49
   11    5   24      1.06      2.92
   10    5   24      0.72      0.54
    9    5   24      1.54     -2.13
    8    5   24      2.41     -0.76
    7    5   24      2.86      3.75
    6    5   24     -1.37      1.96
    5    5   24     -4.78     -1.55
    4    5   24     -2.98      3.90
    3    5   24      1.81      1.48
    2    5   24      0.15      1.51
    1    5   24      0.22      0.42
    0    5   24      5.53      1.41
   -1    5   24      2.47      3.43
   -2    5   24      2.89      2.31
   -3    5   24      2.60      4.83
   -4    5   24      3.47     -0.39
   -5    5   24      0.38     -3.50
   -6    5   24     -0.99     -3.24
   -7    5   24      1.46     -0.03
   -8    5   24      0.73     -2.24
   -9    5   24     -0.40     -1.98
   15    4   24      3.30      3.64
   14    4   24      2.39      4.65
   13    4   24      3.36      1.38
   12    4   24      0.12      1.37
   11    4   24     -0.52     -0.44
   10    4   24     -2.60     -2.02
    9    4   24     -0.34      0.59
    8    4   24      5.84     -1.52
    7    4   24      3.26     -2.77
    6    4   24      0.91     -2.13
    5    4   24      2.02      0.77
    4    4   24     -1.60      4.53
    3    4   24     -2.53      5.89
    2    4   24     -0.63     -3.36
    1    4   24      6.63     -6.46
    0    4   24      0.46     -4.36
   -1    4   24     -2.68     -3.86
   -2    4   24     -0.88      3.57
   -3    4   24      0.65     -3.17
   -4    4   24      1.60     -4.31
   -5    4   24     -0.89     -2.67
   -6    4   24     -1.98     -0.45
   -7    4   24     -1.65     -0.39
   -8    4   24      0.83      0.93
   -9    4   24     -2.63     -1.08
   14    3   24      0.24     -2.55
   13    3   24     -0.52     -0.99
   12    3   24     -1.31     -2.98
   11    3   24     -0.38     -5.42
    8    3   24     -2.47      2.24
    7    3   24     -0.10      2.85
    6    3   24      2.47      3.07
    5    3   24      2.84      6.11
    4    3   24     -0.64      7.76
    3    3   24     -4.57      4.50
    2    3   24      2.67     -4.47
    1    3   24      1.08     -3.19
    0    3   24      1.28      1.60
   -1    3   24      1.82      5.90
   -2    3   24     -0.12      2.61
   -3    3   24      3.91      1.01
   -4    3   24     -0.31      3.22
   -5    3   24      2.42      4.62
   -6    3   24      4.21      0.17
   -7    3   24      2.64     -1.29
   -8    3   24      0.60     -0.97
   -9    3   24      3.14     -0.36
   13    2   24     -0.41      2.46
   12    2   24     -1.57     -2.30
   11    2   24     -5.68     -2.37
   10    2   24     -3.94      6.40
    9    2   24     -3.90      8.28
    8    2   24     -3.10     11.21
    7    2   24     -2.22      9.47
    6    2   24      0.95      6.07
    5    2   24      4.76      5.47
    4    2   24      4.25      4.88
    3    2   24      6.06     -1.55
    2    2   24      5.16     -5.82
    1    2   24     -1.87     -8.29
    0    2   24     -0.89     -2.82
   -1    2   24     -0.21      0.63
   -2    2   24     -1.57     -0.17
   -3    2   24     -2.57      1.13
   -4    2   24     -1.31     -3.13
   -5    2   24      0.03     -2.17
   -6    2   24      0.85     -2.08
   -7    2   24      0.63     -3.08
   -8    2   24      1.45     -0.71
   12    1   24     -2.94     -1.25
   11    1   24     -1.63     -1.18
   10    1   24      0.84      1.85
    9    1   24     -1.42     -1.13
    8    1   24     -3.88     -3.42
    7    1   24      4.77      1.02
    6    1   24      8.68      0.04
    5    1   24      7.65     -7.39
    4    1   24      4.64     -7.99
    2    1   24     -3.73    -10.14
    0    1   24     -3.33     -0.77
   -1    1   24     -0.72     -0.19
   -2    1   24     -0.14      0.20
   -3    1   24     -5.21      1.75
   -4    1   24      1.87     -0.19
   -5    1   24     -2.15     -0.40
   -6    1   24     -1.13     -1.44
   -7    1   24      3.33     -3.99
   -8    1   24     -0.26     -3.07
   -1    0   24      1.38      5.52
   -2    0   24      2.13      3.59
   -3    0   24      6.40     -2.97
   -4    0   24     -1.38     -0.58
   -5    0   24     -5.40     -8.85
   -7    0   24      1.26     -0.71
   -3   -1   24     -4.87     -0.53
   -4   -1   24     -7.04     -3.80
   -5   -1   24      2.50      1.68
   -6   -1   24     -0.37      2.10
   12   25   23     -1.87     -1.47
   11   25   23     -0.53     -1.35
   10   25   23     -1.56     -2.20
    9   25   23     -0.24     -1.42
    8   25   23     -1.19     -0.17
    7   25   23     -0.45     -0.09
    6   25   23      2.04      0.62
    5   25   23     -0.53     -0.72
   15   24   23      1.38     -0.76
   14   24   23      0.04      1.79
   13   24   23      2.66     -2.17
   12   24   23      1.33     -2.64
   11   24   23     -1.58     -0.91
   10   24   23      0.06     -1.14
    9   24   23      1.10      2.04
    8   24   23      2.85      0.45
    7   24   23      3.78     -0.82
    6   24   23      0.58     -0.20
    5   24   23     -0.90      1.59
    4   24   23      1.88     -0.34
    3   24   23      4.12     -3.42
   16   23   23      3.89     -0.90
   15   23   23      2.29      0.36
   14   23   23      4.90     -3.53
   13   23   23      1.66     -3.71
   12   23   23     -3.87     -3.61
   11   23   23     -2.48     -0.67
   10   23   23      1.16      1.00
    9   23   23      3.08     -0.61
    8   23   23      2.86     -0.94
    7   23   23     -2.12     -2.26
    6   23   23     -2.58     -1.18
    5   23   23      1.20     -1.16
    4   23   23      1.66     -2.41
    3   23   23      0.35     -0.40
    2   23   23      1.77      0.95
    1   23   23      3.06     -0.39
   17   22   23      3.62      1.85
   16   22   23      4.28     -2.46
   15   22   23      0.12     -1.39
   14   22   23     -1.30      4.06
   13   22   23      0.21      1.88
   12   22   23     -0.45     -1.45
   11   22   23     -4.59      0.46
   10   22   23      0.87      2.77
    9   22   23      1.40     -0.14
    8   22   23     -4.15     -3.06
    7   22   23     -2.60     -1.91
    6   22   23     -1.50      0.33
    5   22   23     -2.56      0.19
    4   22   23     -1.27      0.04
    3   22   23      2.02      0.66
    2   22   23      0.39     -0.43
    1   22   23      0.44     -1.36
    0   22   23      3.48      0.54
   -1   22   23     -0.85      1.51
   18   21   23     -0.16      1.03
   17   21   23      1.12      2.00
   16   21   23      3.18      1.23
   15   21   23      4.65     -0.67
   14   21   23      1.58      1.37
   13   21   23     -0.91      0.05
   12   21   23     -3.57      1.59
   11   21   23     -1.53      2.11
   10   21   23     -1.40      2.07
    9   21   23     -1.45     -1.27
    8   21   23     -0.73      0.60
    7   21   23      0.58      2.10
    6   21   23      2.95     -0.79
    5   21   23      0.72     -0.52
    4   21   23     -1.39      0.14
    3   21   23     -0.83     -0.45
    2   21   23      3.10     -0.70
    1   21   23      2.60      2.24
    0   21   23      1.50      2.07
   -1   21   23      3.84     -1.64
   -2   21   23      0.23     -1.40
   19   20   23     -1.58     -1.12
   18   20   23     -0.67      1.79
   17   20   23     -0.53     -1.70
   16   20   23      0.52     -3.61
   15   20   23     -0.62     -0.78
   14   20   23     -0.40      1.21
   13   20   23     -0.56      3.20
   12   20   23     -2.84     -2.09
   11   20   23     -4.37     -1.18
   10   20   23     -6.68      2.04
    9   20   23     -0.63      5.71
    8   20   23      3.44      0.30
    7   20   23      3.38     -3.96
    6   20   23     -0.81     -0.22
    5   20   23     -2.66      0.50
    4   20   23      0.09     -1.54
    3   20   23      2.86     -3.01
    2   20   23      2.92     -1.40
    1   20   23     -0.23     -2.51
    0   20   23     -1.83     -1.31
   -1   20   23      0.03     -1.32
   -2   20   23     -0.22     -2.18
   -3   20   23     -2.33      0.71
   -4   20   23     -1.92      0.11
   19   19   23     -0.01     -2.96
   18   19   23     -4.73     -1.39
   17   19   23     -3.66     -2.14
   16   19   23     -0.92     -2.28
   15   19   23      2.54      0.32
   14   19   23     -1.34      1.78
   13   19   23     -2.38     -0.78
   12   19   23      0.88      3.69
   11   19   23     -2.91      5.47
   10   19   23      2.46     -0.37
    9   19   23      2.50     -1.77
    8   19   23      1.04     -1.04
    7   19   23     -0.27      2.19
    6   19   23      1.01      2.40
    5   19   23      4.61     -1.68
    4   19   23      2.76     -5.25
    3   19   23      0.97     -5.46
    2   19   23     -3.52     -1.71
    1   19   23     -5.14      0.44
    0   19   23     -2.30      0.37
   -1   19   23      0.60      2.63
   -2   19   23      1.64      1.41
   -3   19   23     -1.62      0.89
   -4   19   23     -0.88      1.66
   -5   19   23      0.74      0.54
   19   18   23     -2.92      4.20
   18   18   23     -2.49      2.35
   17   18   23      0.35      1.72
   16   18   23     -0.68      2.53
   15   18   23     -2.54      4.93
   14   18   23      2.92      6.04
   13   18   23      6.88      6.73
   12   18   23     -0.91     -0.76
   11   18   23     -2.24     -5.65
   10   18   23     -2.38      2.94
    9   18   23     -1.78      1.93
    8   18   23      3.15      4.18
    7   18   23      2.14      2.70
    6   18   23      1.41     -2.01
    5   18   23     -1.15     -3.26
    4   18   23     -1.51     -5.43
    3   18   23     -2.00     -2.53
    2   18   23     -3.17     -4.40
    1   18   23     -0.53     -1.23
    0   18   23     -0.17      1.00
   -1   18   23      1.95     -0.35
   -2   18   23      1.92     -0.55
   -3   18   23      0.40     -0.01
   -4   18   23      0.25      2.78
   -5   18   23      0.27      0.52
   -6   18   23      1.34      1.52
   20   17   23      1.38      0.32
   19   17   23      2.96     -2.90
   18   17   23      3.78     -0.68
   17   17   23     -2.31      5.11
   16   17   23      0.61      2.23
   15   17   23      5.22     -0.30
   14   17   23      0.94      1.11
   13   17   23     -7.53     -0.21
   12   17   23     -0.53     -0.09
   11   17   23      1.92      4.42
   10   17   23     -0.93     -1.31
    9   17   23      4.11     -3.68
    8   17   23     -1.87     -4.78
    7   17   23     -0.74     -3.92
    6   17   23     -2.79     -1.06
    5   17   23     -1.72     -4.09
    4   17   23      1.04     -4.86
    3   17   23     -2.87     -6.74
    2   17   23      1.69     -2.22
    1   17   23     -0.06     -1.96
    0   17   23      0.47     -1.76
   -1   17   23     -0.12     -2.16
   -2   17   23      0.81     -4.48
   -3   17   23     -1.35     -0.15
   -4   17   23     -2.37      1.77
   -5   17   23      2.05      2.60
   -6   17   23     -1.33      0.21
   20   16   23      1.42     -5.56
   19   16   23      1.35      0.02
   18   16   23     -0.51      6.57
   17   16   23     -0.38      1.56
   16   16   23      2.83     -2.48
   15   16   23      1.59     -1.56
   14   16   23     -1.59      0.13
   13   16   23      4.08     -0.40
   12   16   23      5.37     -1.72
   11   16   23     -0.80     -8.58
   10   16   23     -4.10     -4.74
    9   16   23     -5.16     -2.56
    8   16   23      3.79     -4.32
    7   16   23      4.29      1.17
    6   16   23      1.82      1.17
    5   16   23     -0.54      3.42
    4   16   23     -1.35      1.04
    3   16   23      2.42     -0.43
    2   16   23      0.48     -0.32
    1   16   23      1.11     -1.81
    0   16   23     -2.01     -0.35
   -1   16   23      0.35     -1.70
   -2   16   23      1.34      1.65
   -3   16   23      2.04      0.39
   -4   16   23      1.83      3.24
   -5   16   23     -2.15      4.35
   -6   16   23     -1.59      0.23
   -7   16   23      1.59      1.36
   20   15   23     -0.29     -0.21
   19   15   23     -2.76     -3.51
   18   15   23     -1.72     -4.17
   17   15   23      0.74     -3.77
   16   15   23      0.72     -2.32
   15   15   23      0.79     -1.74
   13   15   23     -1.81      2.20
   12   15   23     -4.25     -2.73
   11   15   23     -3.50      3.47
   10   15   23     -3.22      2.87
    9   15   23     -1.77     -0.95
    8   15   23     -0.24      3.27
    7   15   23      1.78      4.77
    6   15   23      1.06      2.03
    5   15   23     -5.16     -0.08
    4   15   23     -5.10      3.35
    3   15   23      0.06     -1.89
    2   15   23      0.18     -3.57
    1   15   23      0.74      3.07
    0   15   23      3.76     -1.97
   -1   15   23      3.36     -2.19
   -2   15   23      3.13     -0.58
   -3   15   23      3.25      2.70
   -4   15   23     -1.26      1.53
   -5   15   23      0.07     -1.90
   -6   15   23      1.67     -2.07
   -7   15   23     -2.44     -2.46
   -8   15   23     -1.86     -0.21
   20   14   23     -4.62     -1.44
   19   14   23     -3.65     -2.82
   18   14   23      0.58      0.20
   17   14   23      2.54      3.47
   16   14   23      0.66      3.26
   15   14   23      0.48      5.03
   14   14   23      0.08      4.04
   13   14   23      2.86      0.43
   10   14   23     -2.09      0.02
    9   14   23     -0.39      3.54
    8   14   23     -1.26      0.58
    7   14   23      0.54     -6.21
    6   14   23      1.90     -2.81
    5   14   23     -4.60      0.16
    4   14   23     -4.34     -1.28
    3   14   23      2.17     -0.59
    2   14   23      0.55     -1.92
    1   14   23     -1.96     -3.37
    0   14   23     -1.59     -3.15
   -1   14   23     -0.97     -1.53
   -2   14   23      2.08      0.90
   -3   14   23      0.06     -0.92
   -4   14   23      1.56     -4.02
   -5   14   23     -0.34     -0.07
   -6   14   23     -2.16      0.75
   -7   14   23     -2.41     -2.00
   -8   14   23     -1.26      1.35
   20   13   23     -5.23      0.73
   19   13   23     -3.31      1.71
   18   13   23     -1.44      1.75
   17   13   23     -1.88      1.31
   16   13   23     -0.97     -0.62
   15   13   23      0.33     -0.16
   14   13   23     -0.92      0.52
   13   13   23     -4.30      3.42
   12   13   23      2.66      2.35
   11   13   23      5.22     -0.71
   10   13   23      4.08      3.86
    9   13   23      0.42      5.66
    8   13   23      1.93     -1.52
    7   13   23      2.23      1.90
    6   13   23     -3.95      2.51
    5   13   23      0.64     -0.40
    4   13   23      0.11      0.17
    3   13   23     -5.09     -0.48
    2   13   23     -1.89     -1.29
    1   13   23     -4.55      0.36
    0   13   23     -3.24      1.73
   -1   13   23      3.46     -0.75
   -2   13   23      3.59     -5.10
   -3   13   23      0.07     -3.65
   -4   13   23     -0.79      3.31
   -5   13   23      3.83      3.36
   -6   13   23      2.51      0.15
   -7   13   23     -0.58     -0.80
   -8   13   23      2.55      2.55
   -9   13   23      4.33      1.95
   20   12   23     -0.28     -0.90
   19   12   23     -3.06     -1.52
   18   12   23     -2.85     -0.54
   17   12   23      0.07     -2.26
   16   12   23     -0.90     -2.56
   15   12   23     -2.88      0.46
   14   12   23      0.06      3.34
   13   12   23     -1.06      0.53
   12   12   23      1.87     -2.70
   11   12   23      5.23     -1.99
   10   12   23     -1.85      1.50
    9   12   23      0.13      1.00
    8   12   23      2.39      5.48
    7   12   23     -5.11      0.22
    6   12   23     -2.03     -3.25
    5   12   23      1.09      0.55
    4   12   23     -2.01     -0.21
    3   12   23     -2.24      2.93
    2   12   23     -1.92      4.19
    1   12   23     -2.04      3.89
    0   12   23     -2.80      6.02
   -1   12   23     -2.89     -1.73
   -2   12   23     -2.56     -1.23
   -3   12   23     -2.29      3.75
   -4   12   23     -1.44      5.87
   -5   12   23     -0.82      3.36
   -6   12   23      0.60      0.40
   -7   12   23      4.18      2.30
   -8   12   23      2.39     -2.61
   -9   12   23     -0.85     -3.49
   19   11   23     -2.06      2.07
   18   11   23     -0.36      3.73
   17   11   23     -2.05      1.80
   16   11   23     -2.62     -1.98
   15   11   23      2.88     -1.34
   14   11   23     -1.62     -1.92
   13   11   23     -3.38     -4.78
   12   11   23     -1.43      2.48
   11   11   23      2.25      2.40
   10   11   23      3.28     -5.43
    9   11   23     -0.89      1.64
    8   11   23     -3.91      3.50
    7   11   23      3.69     -0.60
    6   11   23      2.62     -1.13
    5   11   23     -1.93     -0.66
    4   11   23      1.39      2.83
    3   11   23      1.68      0.69
    2   11   23      0.33      0.74
    1   11   23     -0.13      2.93
    0   11   23     -1.07     -2.80
   -1   11   23     -3.21     -4.87
   -2   11   23     -3.26     -3.07
   -3   11   23     -0.45     -0.33
   -4   11   23     -1.16     -1.37
   -5   11   23      0.34     -0.11
   -6   11   23      0.65     -0.65
   -7   11   23      0.93     -4.91
   -8   11   23      1.68     -5.03
   -9   11   23      0.19     -0.36
  -10   11   23      1.51      0.68
   19   10   23      3.45      1.39
   18   10   23     -0.21     -1.17
   17   10   23     -2.90     -0.42
   16   10   23      0.88      1.44
   15   10   23     -1.04     -3.68
   14   10   23     -1.11     -3.09
   13   10   23     -1.92      4.74
   12   10   23     -3.14      0.86
   11   10   23      1.22     -0.08
   10   10   23      1.31      2.73
    9   10   23     -3.96      1.85
    8   10   23      3.70     -0.19
    7   10   23      5.20      0.62
    6   10   23      0.76     -3.71
    5   10   23      0.70     -3.66
    4   10   23      1.00     -2.59
    3   10   23      1.23     -2.65
    2   10   23      3.74     -0.53
    1   10   23      6.97     -2.70
    0   10   23     -1.20     -7.39
   -1   10   23     -5.06     -6.51
   -2   10   23     -1.87     -1.78
   -3   10   23      1.05      0.21
   -4   10   23     -0.48      1.38
   -5   10   23     -5.58      1.83
   -6   10   23     -2.31      2.18
   -7   10   23     -0.80     -0.59
   -8   10   23      0.90      1.12
   -9   10   23      0.80      3.04
  -10   10   23     -0.72      1.94
   19    9   23      0.54     -2.75
   18    9   23      2.24     -2.45
   17    9   23      1.31      3.29
   16    9   23     -3.01      0.25
   15    9   23     -1.83     -2.25
   14    9   23     -1.56     -0.36
   13    9   23     -1.01      1.68
   12    9   23      3.41      1.99
   11    9   23      3.62     -0.60
   10    9   23      0.52     -2.48
    9    9   23     -4.35     -2.28
    8    9   23     -4.67      1.15
    7    9   23     -0.12     -4.09
    6    9   23      0.56      0.76
    5    9   23     -2.37      6.83
    4    9   23     -0.75      4.01
    3    9   23      2.20      3.84
    2    9   23      4.26      3.84
    1    9   23      2.76     -0.97
    0    9   23     -0.31     -2.18
   -1    9   23     -2.34      0.25
   -2    9   23      1.10     -2.58
   -3    9   23      0.77      0.75
   -4    9   23     -0.72      0.57
   -5    9   23     -1.10      1.39
   -6    9   23     -3.67      1.24
   -7    9   23     -0.02     -1.19
   -8    9   23      0.97      1.26
   -9    9   23      0.94      1.00
  -10    9   23      0.25     -0.59
   18    8   23      6.98      4.09
   17    8   23     -1.46      0.10
   16    8   23     -7.70      4.37
   15    8   23     -2.03      4.75
   14    8   23      4.21     -1.38
   13    8   23      0.23     -4.25
   12    8   23     -0.12     -0.54
   11    8   23     -0.07     -0.81
   10    8   23     -3.74     -0.63
    9    8   23     -3.49     -0.22
    8    8   23     -2.94      0.79
    7    8   23      0.28      1.89
    6    8   23     -0.04      2.23
    5    8   23      0.61      2.89
    4    8   23     -0.28      3.73
    3    8   23     -2.25      0.37
    2    8   23      2.87     -1.50
    1    8   23      6.12      1.40
    0    8   23      2.48     -0.03
   -1    8   23     -0.27     -4.51
   -2    8   23      3.62     -1.25
   -3    8   23      3.34     -2.31
   -4    8   23      1.32     -1.86
   -5    8   23     -0.54      1.08
   -6    8   23      1.69      2.35
   -7    8   23      0.05      1.66
   -8    8   23     -0.47     -3.08
   -9    8   23      0.87      0.13
  -10    8   23      0.27      1.54
   17    7   23      1.19     -2.48
   16    7   23     -0.33      0.48
   15    7   23     -0.57     -1.13
   14    7   23     -1.31     -4.27
   13    7   23      1.62      0.56
   12    7   23      2.59      1.59
   11    7   23      6.01     -4.52
   10    7   23      4.90     -4.57
    9    7   23     -0.75      3.36
    8    7   23     -6.39      2.17
    7    7   23     -0.48      3.38
    6    7   23      1.50     -2.53
    5    7   23     -4.28     -1.56
    4    7   23     -3.60      5.65
    3    7   23      3.35      5.97
    2    7   23      2.42      2.29
    1    7   23      2.45      0.89
    0    7   23      2.82      1.97
   -1    7   23      3.05      0.56
   -2    7   23      0.64     -0.11
   -3    7   23      0.71     -2.39
   -4    7   23      2.13      0.86
   -5    7   23      5.50      1.30
   -6    7   23      0.62      1.86
   -7    7   23     -2.30     -2.01
   -8    7   23      1.27     -3.54
   -9    7   23      0.24     -2.48
  -10    7   23      1.66     -1.05
  -11    7   23      0.88     -1.07
   17    6   23      3.25      2.50
   16    6   23      1.15      1.54
   15    6   23     -3.33      5.21
   14    6   23     -1.82      7.61
   13    6   23      1.60     -0.68
   12    6   23      3.21     -4.32
   11    6   23     -1.67     -0.69
   10    6   23     -4.43      3.11
    9    6   23     -2.36      4.25
    8    6   23      0.57      3.45
    6    6   23     -2.64     -4.29
    5    6   23     -2.26     -2.33
    4    6   23     -3.72      4.87
    3    6   23     -1.05      4.05
    2    6   23     -0.24     -5.49
    1    6   23     -1.13     -3.26
    0    6   23      2.15     -1.41
   -1    6   23     -0.92     -1.55
   -2    6   23     -4.35     -0.44
   -3    6   23      1.41      3.69
   -4    6   23      4.22      0.51
   -5    6   23      2.44     -1.67
   -6    6   23     -1.98     -2.57
   -7    6   23     -1.69     -1.80
   -8    6   23     -1.97     -3.57
   -9    6   23     -1.01     -5.35
  -10    6   23     -2.96     -4.00
  -11    6   23     -0.90     -0.94
   17    5   23      1.86      1.21
   16    5   23      1.88      1.39
   15    5   23     -5.02      2.37
   14    5   23     -3.50      2.35
   13    5   23      2.65      3.23
   12    5   23      1.13     -1.12
   11    5   23     -1.36     -2.30
   10    5   23     -1.48      0.06
    9    5   23     -0.94      4.83
    8    5   23     -1.31      8.00
    7    5   23     -0.58      4.17
    6    5   23     -2.20      4.49
    5    5   23      2.02     -3.83
    4    5   23     -0.58     -2.93
    3    5   23     -3.67     -0.44
    2    5   23     -1.25     -3.52
    1    5   23      1.80     -4.65
    0    5   23      3.17     -1.02
   -1    5   23     -3.17      0.04
   -2    5   23     -4.61      0.74
   -3    5   23     -0.52      4.61
   -4    5   23      3.11      1.00
   -5    5   23      2.62     -3.16
   -6    5   23      0.82     -4.15
   -7    5   23     -1.81     -2.41
   -8    5   23     -1.77     -2.75
   -9    5   23     -0.10     -2.74
  -10    5   23      0.98     -0.77
  -11    5   23      0.06     -0.33
   16    4   23     -1.68      3.82
   15    4   23      0.25      3.40
   14    4   23      0.60      3.48
   13    4   23      0.33     -2.60
   12    4   23     -4.47     -3.48
   11    4   23     -6.47     -0.57
   10    4   23      1.19      0.04
    9    4   23      1.34      3.42
    7    4   23     -0.44      1.48
    6    4   23     -2.60     -4.02
    5    4   23     -1.54      0.33
    4    4   23     -2.23     -3.24
    3    4   23     -1.70     -4.48
    2    4   23      0.28     -2.60
    1    4   23      2.31     -4.98
    0    4   23     -3.25     -2.32
   -1    4   23     -4.12     -3.60
   -2    4   23     -0.84      3.00
   -3    4   23     -0.67      2.60
   -4    4   23      2.88     -1.56
   -5    4   23      1.03      0.34
   -6    4   23      0.97     -0.59
   -7    4   23     -2.26     -4.08
   -8    4   23      1.11     -1.42
   -9    4   23      1.52      1.43
  -10    4   23      0.21     -1.38
   15    3   23     -2.59     -1.06
   14    3   23     -4.40     -2.28
   13    3   23     -3.09      0.66
   12    3   23     -0.67     -2.05
   11    3   23      0.97     -4.89
    8    3   23     -6.30      3.03
    7    3   23     -3.30      7.46
    6    3   23     -0.61     10.03
    5    3   23     -2.56      9.26
    4    3   23     -1.68     -0.38
    3    3   23     -3.78     -3.10
    1    3   23      0.04     -1.48
    0    3   23     -3.47     -2.28
   -1    3   23      4.84      3.32
   -2    3   23     -0.77      0.60
   -3    3   23     -0.65      1.13
   -4    3   23     -1.02      6.78
   -5    3   23     -1.46      2.21
   -6    3   23     -0.27     -2.41
   -7    3   23      2.28     -4.77
   -8    3   23     -1.69     -0.68
   -9    3   23     -0.20     -0.96
  -10    3   23      0.28      0.62
   15    2   23     -1.84      1.55
   14    2   23      0.56      3.42
   13    2   23     -1.47      3.01
   12    2   23     -1.19      3.32
   10    2   23     -2.67      7.38
    9    2   23      1.80      2.45
    8    2   23      0.14     -3.14
    7    2   23     -3.88      7.41
    6    2   23     -0.86     10.52
    5    2   23      1.34     -1.31
    4    2   23      0.56     -4.89
    3    2   23      3.95     -5.99
    2    2   23      3.90     -8.83
    1    2   23     -2.78    -10.68
    0    2   23     -1.30     -3.33
   -1    2   23     -1.06      1.17
   -2    2   23      3.02     -6.10
   -3    2   23     -2.05     -2.79
   -4    2   23     -4.27      0.49
   -5    2   23     -1.15     -2.12
   -6    2   23     -0.41     -2.73
   -7    2   23      0.08      0.15
   -8    2   23     -2.14     -0.76
   -9    2   23     -3.06      0.99
  -10    2   23     -2.78     -0.55
   14    1   23     -4.80      1.55
   13    1   23     -3.34      1.45
   12    1   23     -1.93      2.80
   11    1   23      1.82      0.64
   10    1   23      2.35     -7.39
    9    1   23      2.65     -9.62
    8    1   23     -1.09     -2.69
    7    1   23     -3.53     -0.47
    6    1   23      0.67     -0.70
    5    1   23      4.03     -1.40
    4    1   23      1.86      2.47
    3    1   23     -2.60      3.21
    2    1   23     -6.93     -1.57
    1    1   23      2.44     -3.33
    0    1   23      5.44      0.72
   -1    1   23      0.97     -2.06
   -2    1   23      3.21     -3.95
   -3    1   23     -1.49     -1.79
   -4    1   23      1.04      3.04
   -6    1   23     -1.47     -1.24
   -7    1   23     -1.89      1.64
   -8    1   23     -0.87      1.51
   -9    1   23     -0.40      1.66
  -10    1   23      3.41      3.95
   13    0   23      2.82      3.22
   12    0   23      1.38      2.85
   11    0   23      5.91      3.53
   10    0   23      6.86     -2.27
   -2    0   23     -2.78      3.71
   -3    0   23      0.27     -3.66
   -4    0   23      1.08     -1.77
   -5    0   23     -4.95      0.16
   -7    0   23     -1.52      2.75
   -8    0   23      1.37      2.50
   -9    0   23      0.82     -0.01
   -2   -1   23     -5.48      1.32
   -3   -1   23      3.70      6.54
   -4   -1   23      0.46      0.73
   -5   -1   23      3.06      2.23
   -6   -1   23      1.43      3.67
   -8   -1   23     -1.48      1.75
   -4   -2   23      6.15     -3.00
   -5   -2   23     -6.40     -1.75
   -6   -2   23     -5.66     -3.74
   -7   -2   23     -1.49      0.40
   -6   -3   23     -0.82      3.30
   11   26   22      0.77     -2.39
   10   26   22     -0.36     -3.17
    9   26   22     -2.07     -0.47
    8   26   22     -0.02     -0.24
    7   26   22     -0.85      0.85
   14   25   22     -1.90     -1.29
   13   25   22     -1.59     -1.62
   12   25   22     -3.78     -2.93
   11   25   22     -4.18     -0.77
   10   25   22     -1.39     -1.47
    9   25   22     -1.92     -0.91
    8   25   22     -1.69      3.88
    7   25   22     -0.82      2.45
    6   25   22      0.79      0.05
    5   25   22     -0.15     -0.39
    4   25   22      0.64     -1.53
    3   25   22      1.41     -1.76
   16   24   22      2.01     -3.03
   15   24   22      0.21     -0.98
   14   24   22      1.06      2.30
   13   24   22      1.44      1.09
   12   24   22      0.93     -3.34
   11   24   22     -1.05     -0.76
   10   24   22      1.11      2.69
    9   24   22      2.56      2.46
    8   24   22      1.17     -0.62
    7   24   22      2.60     -1.39
    6   24   22      0.87      0.31
    5   24   22      1.09     -0.64
    4   24   22      0.64     -2.63
    3   24   22     -1.91     -3.64
    2   24   22     -0.67     -0.50
    1   24   22      0.01      0.85
   17   23   22      2.15      2.18
   16   23   22      6.44      0.51
   15   23   22      1.53     -1.53
   14   23   22     -1.28     -3.10
   13   23   22     -2.16      0.12
   12   23   22     -3.08      1.69
   11   23   22     -2.00     -0.14
   10   23   22      0.60      3.31
    9   23   22      1.35     -0.76
    8   23   22     -0.25     -3.17
    7   23   22     -2.33      0.16
    6   23   22     -1.21     -1.58
    5   23   22     -0.32     -2.10
    4   23   22     -1.45     -0.44
    3   23   22     -1.61      1.81
    2   23   22     -0.09     -0.59
    1   23   22      1.77     -1.73
    0   23   22      2.34      1.01
   -1   23   22      1.44      0.49
   18   22   22     -0.79      2.42
   17   22   22      2.69      3.23
   16   22   22      0.04      1.76
   15   22   22     -2.75     -2.49
   14   22   22     -3.31      4.19
   13   22   22     -3.43      3.72
   12   22   22      0.15      0.44
   11   22   22      1.17      1.47
   10   22   22      1.49      1.45
    9   22   22      3.13      2.25
    8   22   22     -1.65      0.32
    7   22   22     -0.83     -1.51
    6   22   22      3.66      0.38
    5   22   22      1.68      1.24
    4   22   22     -0.14     -0.93
    3   22   22      0.45     -3.23
    2   22   22     -0.59     -0.44
    1   22   22     -1.82      3.62
    0   22   22      0.85      5.64
   -1   22   22      1.66      3.64
   -2   22   22     -2.06     -0.78
   19   21   22     -1.40     -0.33
   18   21   22     -1.69      0.81
   17   21   22     -0.46     -0.53
   16   21   22      1.96     -0.33
   15   21   22      1.80     -1.95
   14   21   22     -3.86     -3.61
   13   21   22     -0.73     -0.67
   12   21   22      0.02      2.52
   11   21   22      2.85     -0.80
   10   21   22      2.99     -2.51
    9   21   22     -1.09      0.82
    8   21   22      3.98      0.31
    7   21   22      4.77     -2.55
    6   21   22      1.11     -4.14
    5   21   22     -0.30     -5.39
    4   21   22     -0.22     -4.57
    3   21   22     -1.36     -0.98
    2   21   22     -0.83      1.94
    1   21   22      1.38      1.89
    0   21   22     -0.56      0.51
   -1   21   22      3.77     -1.16
   -2   21   22      4.97     -2.36
   -3   21   22     -1.22     -1.64
   -4   21   22     -1.07     -0.88
   20   20   22      1.28      2.20
   19   20   22      0.07      0.48
   18   20   22     -0.13     -2.10
   17   20   22      3.32     -1.75
   16   20   22     -0.22     -1.18
   15   20   22     -3.37      3.78
   14   20   22     -0.11      1.73
   13   20   22      0.98      2.29
   12   20   22     -4.47     -1.65
   11   20   22     -3.73     -1.25
   10   20   22      1.65      0.12
    9   20   22      3.16     -0.88
    8   20   22      0.34     -1.08
    7   20   22     -1.07     -3.89
    6   20   22     -3.64     -0.94
    5   20   22     -1.85     -1.14
    4   20   22      2.19     -3.84
    3   20   22      1.56     -4.56
    2   20   22     -1.92     -4.18
    1   20   22     -2.95     -4.33
    0   20   22      1.66     -2.01
   -1   20   22      1.65      4.34
   -2   20   22      1.10      1.93
   -3   20   22      1.19     -0.96
   -4   20   22      0.22      1.51
   -5   20   22      1.20      0.67
   20   19   22      1.65      0.38
   19   19   22      1.97     -2.49
   18   19   22      0.51     -4.20
   17   19   22      0.04      1.18
   16   19   22      1.94      4.10
   15   19   22      1.64     -1.19
   14   19   22     -0.71     -1.37
   13   19   22     -8.65      2.79
   12   19   22      1.01      2.97
   11   19   22      3.93     -0.97
   10   19   22      2.57     -4.22
    9   19   22     -0.77     -2.74
    8   19   22     -4.17      0.72
    7   19   22     -0.49      3.00
    6   19   22      0.36     -3.00
    5   19   22      0.79     -4.72
    4   19   22     -0.54     -3.71
    3   19   22     -1.41     -2.49
    2   19   22     -2.76     -1.62
    1   19   22     -1.25      1.53
    0   19   22      0.76      2.94
   -1   19   22     -0.91      0.28
   -2   19   22      1.16      1.05
   -3   19   22      0.57     -0.99
   -4   19   22     -1.72     -0.88
   -5   19   22     -0.17      1.65
   -6   19   22      0.41      1.34
   20   18   22      2.24     -0.60
   19   18   22     -1.35     -2.78
   18   18   22     -1.73      0.00
   17   18   22     -0.89      2.59
   16   18   22      3.32      1.64
   15   18   22      0.87      0.08
   14   18   22     -3.41      1.48
   13   18   22      3.03     -0.23
   12   18   22     -0.05      0.72
   11   18   22     -3.96     -4.79
   10   18   22     -0.86      2.32
    9   18   22      2.33      3.55
    8   18   22      1.25     -3.97
    7   18   22     -2.25     -5.00
    6   18   22      0.12     -2.99
    5   18   22     -0.75      1.92
    4   18   22      0.89      1.55
    3   18   22      0.70     -0.50
    2   18   22      0.14     -1.55
    1   18   22      0.83     -4.09
    0   18   22     -2.26     -3.60
   -1   18   22     -0.96     -2.17
   -2   18   22     -0.36      0.59
   -3   18   22     -3.11      0.41
   -4   18   22     -3.46      0.10
   -5   18   22     -2.48      0.30
   -6   18   22     -0.97     -0.11
   -7   18   22     -1.30     -0.60
   21   17   22     -0.06     -0.79
   20   17   22      0.70     -4.91
   19   17   22     -4.89     -5.01
   18   17   22     -5.15     -0.85
   17   17   22      0.43      0.18
   16   17   22      3.02     -0.92
   15   17   22      0.51     -4.45
   14   17   22     -4.21     -5.08
   13   17   22     -5.41     -0.09
   12   17   22     -1.57      1.13
   11   17   22      6.77      1.75
   10   17   22      0.52     -4.82
    9   17   22     -0.40     -5.02
    8   17   22     -3.22     -1.29
    7   17   22     -2.82     -1.34
    6   17   22      2.93      2.59
    5   17   22      0.13     -0.28
    4   17   22      1.03      0.63
    3   17   22      0.92     -1.01
    2   17   22      2.73     -1.81
    1   17   22      1.38     -0.77
    0   17   22     -0.56     -1.76
   -1   17   22     -0.53      2.65
   -2   17   22     -2.91      2.08
   -3   17   22      0.08      2.80
   -4   17   22     -2.41     -0.34
   -5   17   22     -2.37     -1.66
   -6   17   22      0.11      1.15
   -7   17   22      1.26      1.16
   21   16   22     -1.53     -2.99
   20   16   22     -5.97     -0.21
   19   16   22     -3.01      1.25
   18   16   22     -2.33      2.54
   17   16   22     -1.25     -0.65
   16   16   22     -0.98      1.21
   15   16   22     -0.90      3.58
   14   16   22     -0.78     -1.71
   13   16   22      1.57     -3.94
   12   16   22      1.10     -1.51
   11   16   22     -7.22     -0.87
   10   16   22     -1.35     -0.09
    9   16   22     -2.18      7.92
    8   16   22      0.61      5.18
    7   16   22      5.28      3.99
    6   16   22      0.41      1.12
    5   16   22     -0.03     -0.38
    4   16   22     -3.65      4.13
    3   16   22      4.03      4.57
    2   16   22      1.09      2.65
    1   16   22     -2.79      0.43
    0   16   22     -1.06      2.84
   -1   16   22     -2.10     -0.13
   -2   16   22      2.62      1.32
   -3   16   22      2.21      1.33
   -4   16   22      0.94     -2.95
   -5   16   22     -1.47     -1.75
   -6   16   22      0.86     -1.92
   -7   16   22      1.78     -1.60
   -8   16   22     -0.54     -3.04
   21   15   22     -4.56     -1.20
   20   15   22     -1.79      1.50
   19   15   22     -0.29     -0.20
   18   15   22     -3.06     -2.69
   17   15   22     -2.92      4.07
   16   15   22     -0.96      4.87
   15   15   22     -0.74      0.94
   14   15   22     -2.91      0.80
   13   15   22     -4.45      3.77
   12   15   22     -1.36     -0.58
   11   15   22      3.03     -0.12
   10   15   22      0.15      5.37
    9   15   22     -0.10     -0.54
    8   15   22      4.04      4.44
    7   15   22      0.85      2.10
    6   15   22     -1.82     -3.55
    5   15   22     -4.92     -4.11
    4   15   22     -4.20      0.06
    3   15   22     -1.68      8.34
    2   15   22     -0.86     -0.74
    1   15   22     -1.71     -1.53
    0   15   22     -1.86     -0.92
   -1   15   22     -0.34      0.98
   -2   15   22     -0.07      1.82
   -3   15   22      0.41     -1.42
   -4   15   22     -1.38     -2.89
   -5   15   22     -2.09     -7.60
   -6   15   22     -3.54     -4.64
   -7   15   22     -4.67     -0.36
   -8   15   22     -1.49      1.91
   -9   15   22      1.99      2.95
   21   14   22      1.35      3.37
   20   14   22      0.93      1.06
   19   14   22      2.28      0.44
   18   14   22      2.57      4.55
   17   14   22     -2.03      4.87
   16   14   22     -1.77      4.06
   14   14   22     -1.38      2.56
   13   14   22      1.12     -9.20
   12   14   22      4.61     -5.93
   11   14   22     -1.77     -1.14
   10   14   22     -4.77     -2.08
    9   14   22      2.21      0.80
    8   14   22      2.49     -2.14
    7   14   22      0.72     -6.80
    6   14   22     -1.79     -5.94
    5   14   22     -1.52      0.18
    4   14   22      0.95      2.53
    3   14   22      0.65      1.96
    2   14   22      2.17      0.56
    1   14   22     -2.56     -3.22
    0   14   22     -3.06      2.57
   -1   14   22     -0.97      5.85
   -2   14   22      1.18     -1.47
   -3   14   22     -0.65     -5.67
   -4   14   22     -0.77     -3.00
   -5   14   22     -0.44      1.38
   -6   14   22     -1.06      3.16
   -7   14   22      3.96      1.44
   -8   14   22      5.91      1.78
   -9   14   22      4.28      0.45
   21   13   22      2.60     -0.50
   20   13   22      1.97     -4.40
   19   13   22      0.09     -4.39
   18   13   22     -3.23     -0.23
   17   13   22     -3.00      1.38
   16   13   22     -0.62      1.00
   15   13   22     -1.64      0.61
   14   13   22     -2.00     -1.69
   13   13   22     -0.08      0.92
   11   13   22      3.59      3.99
   10   13   22      1.05     -1.07
    9   13   22     -1.98     -1.54
    8   13   22     -2.30     -3.47
    7   13   22      2.22     -1.44
    6   13   22      0.95      0.92
    5   13   22     -0.32      2.81
    4   13   22      3.73      3.64
    3   13   22     -1.00     -1.60
    2   13   22     -2.10     -0.67
    1   13   22      0.55     -0.12
    0   13   22     -0.85     -0.01
   -1   13   22      1.86     -2.94
   -2   13   22      0.94     -2.13
   -3   13   22      1.21      0.91
   -4   13   22     -0.69      4.67
   -5   13   22     -1.13      3.90
   -6   13   22      2.53      0.36
   -7   13   22      3.39      2.14
   -8   13   22      3.70      0.49
   -9   13   22      2.15     -2.35
  -10   13   22     -1.05     -1.55
   21   12   22      1.81     -3.90
   20   12   22     -0.95     -3.30
   19   12   22     -1.97     -0.56
   18   12   22      0.60     -2.00
   17   12   22      2.45     -2.13
   16   12   22     -0.51      0.94
   15   12   22     -1.51      2.58
   14   12   22      0.05     -0.71
   13   12   22     -1.80     -3.21
   12   12   22     -4.58     -2.44
   11   12   22     -1.87     -0.15
   10   12   22     -2.59     -1.90
    9   12   22    -10.02     -4.83
    8   12   22     -4.57      0.22
    7   12   22     -1.81     -1.17
    6   12   22      2.64     -6.18
    5   12   22      1.54      0.15
    4   12   22     -4.88      1.23
    3   12   22     -0.27     -3.20
    2   12   22      0.35     -1.52
    1   12   22     -1.30     -4.25
    0   12   22     -0.67     -5.11
   -1   12   22     -1.32     -0.75
   -2   12   22     -0.92      0.94
   -3   12   22      0.61      1.82
   -4   12   22     -0.94     -2.74
   -5   12   22     -0.02      0.45
   -6   12   22      2.08      2.13
   -7   12   22      4.23      0.51
   -8   12   22      2.97     -2.17
   -9   12   22     -1.67     -2.73
  -10   12   22     -0.92      0.51
   20   11   22     -0.88      3.28
   19   11   22      0.24     -0.74
   18   11   22      2.58     -3.64
   17   11   22     -0.38     -0.77
   16   11   22     -1.09      1.54
   15   11   22      3.73     -1.85
   14   11   22     -0.21     -3.19
   13   11   22     -4.24     -3.71
   12   11   22      3.92     -0.72
   11   11   22      3.58      4.07
   10   11   22     -1.75     -1.68
    9   11   22     -2.65     -1.95
    8   11   22     -5.81      0.32
    7   11   22      2.03     -4.82
    6   11   22      4.20      0.06
    5   11   22     -4.29     -0.58
    4   11   22     -3.41     -0.48
    3   11   22      1.60      2.33
    2   11   22     -1.31     -3.06
    1   11   22     -0.62     -3.53
    0   11   22     -2.10     -7.36
   -1   11   22     -0.91     -5.66
   -2   11   22      2.63     -3.74
   -3   11   22      1.35     -7.94
   -4   11   22      1.05     -5.59
   -5   11   22      0.56     -1.79
   -6   11   22      1.97      1.75
   -8   11   22      0.60      3.73
   -9   11   22      2.86      3.17
  -10   11   22      1.54      0.06
  -11   11   22     -0.41      0.19
   20   10   22      2.30     -2.71
   19   10   22      0.23     -3.20
   18   10   22     -0.86     -1.65
   17   10   22     -3.28     -2.44
   16   10   22      0.86     -0.85
   15   10   22      1.77      2.24
   14   10   22     -1.24     -2.50
   13   10   22      0.12     -1.62
   12   10   22     -0.34      3.12
   11   10   22     -1.67      0.37
   10   10   22     -2.91      0.65
    9   10   22     -5.07     -2.87
    8   10   22     -0.13     -3.74
    7   10   22      0.24      5.83
    6   10   22     -6.74      0.17
    5   10   22     -1.81     -1.90
    4   10   22      1.55      6.20
    3   10   22      0.07      6.00
    2   10   22      2.00      0.22
    1   10   22      2.07     -2.05
    0   10   22      2.95     -2.91
   -1   10   22      0.60     -3.37
   -2   10   22      2.40     -4.05
   -3   10   22     -0.29     -2.39
   -4   10   22     -1.46      0.07
   -5   10   22     -2.23     -1.09
   -6   10   22     -0.08      1.66
   -7   10   22      3.90      3.85
   -8   10   22      0.98      4.86
   -9   10   22      1.25      1.63
  -10   10   22      2.28     -2.35
  -11   10   22      0.55     -1.90
   20    9   22      0.57     -1.99
   19    9   22     -2.32      3.93
   18    9   22     -0.80      3.30
   17    9   22      0.85     -3.13
   16    9   22     -4.93     -3.42
   15    9   22     -1.18     -0.21
   14    9   22      4.12      2.58
   13    9   22     -1.14     -2.93
   12    9   22     -0.40     -4.33
   11    9   22      1.15     -2.22
   10    9   22     -3.60     -6.36
    9    9   22     -1.88     -8.36
    8    9   22     -4.26      3.41
    7    9   22     -9.74      6.14
    6    9   22     -2.68      2.78
    5    9   22      0.27      9.13
    4    9   22      2.16      6.45
    3    9   22      1.85     -0.25
    2    9   22      0.86      1.84
    1    9   22      0.53      2.55
    0    9   22      3.56     -2.57
   -1    9   22      2.70     -4.47
   -2    9   22     -2.02     -1.32
   -3    9   22     -0.26     -3.30
   -4    9   22     -1.08     -6.94
   -5    9   22      2.29     -6.96
   -6    9   22      1.20     -2.55
   -7    9   22      1.72     -0.61
   -8    9   22      2.84      0.19
   -9    9   22      1.29     -2.30
  -10    9   22     -0.34     -3.86
  -11    9   22      0.55     -1.87
   20    8   22     -0.09      5.27
   19    8   22      0.43      2.13
   18    8   22      0.23     -1.08
   17    8   22     -4.98     -1.88
   16    8   22     -5.38     -2.85
   15    8   22     -0.72      1.91
   14    8   22      1.74      0.54
   13    8   22     -2.25     -3.35
   12    8   22     -5.26     -2.02
   11    8   22      0.64      2.89
   10    8   22     -0.07      0.20
    9    8   22     -5.14     -1.21
    8    8   22     -4.92     -2.15
    7    8   22      0.87      4.12
    6    8   22      2.68      8.12
    5    8   22      0.63     -5.13
    4    8   22     -0.68     -6.50
    3    8   22     -0.88      0.70
    2    8   22     -1.17      0.26
    1    8   22      0.25     -3.91
    0    8   22      0.85     -0.40
   -1    8   22     -0.08     -1.07
   -2    8   22     -0.43      0.37
   -3    8   22      1.34      1.39
   -4    8   22      3.42     -0.49
   -5    8   22      0.84      3.70
   -6    8   22      0.23      0.32
   -7    8   22      2.60      2.75
   -8    8   22      3.21      1.64
   -9    8   22     -0.34      1.29
  -10    8   22     -2.15      1.51
  -11    8   22      1.14      0.97
  -12    8   22     -0.60      1.53
   19    7   22      1.05     -2.90
   18    7   22     -3.76     -1.35
   17    7   22     -1.75      0.08
   16    7   22     -2.61     -0.47
   15    7   22     -3.95      0.11
   14    7   22     -2.89      4.35
   13    7   22      2.91      2.92
   12    7   22      6.70      1.54
   11    7   22      2.76      1.11
   10    7   22     -2.90      0.92
    9    7   22     -4.35      0.64
    8    7   22     -0.12     -2.47
    7    7   22     -1.03      0.71
    6    7   22     -0.43      4.33
    5    7   22      0.83      0.49
    4    7   22     -7.13      1.54
    3    7   22     -5.62      4.12
    2    7   22     -2.42      0.44
    1    7   22     -3.00      0.18
    0    7   22     -2.82      2.41
   -1    7   22     -0.96      0.77
   -2    7   22     -2.97      1.65
   -3    7   22      0.05      5.20
   -4    7   22      4.18      4.28
   -5    7   22      2.18     -2.64
   -6    7   22      0.10     -4.57
   -7    7   22     -1.07     -3.51
   -8    7   22      4.73     -0.47
   -9    7   22      0.92     -0.72
  -10    7   22     -2.42     -2.98
  -11    7   22     -3.90     -0.07
  -12    7   22     -2.49      0.34
   19    6   22      0.57     -1.40
   18    6   22     -0.13     -0.84
   17    6   22     -2.73      8.11
   16    6   22     -1.08      8.05
   15    6   22     -0.58      2.26
   14    6   22      1.39      2.02
   13    6   22      1.92      4.05
   12    6   22      3.47      0.07
   11    6   22      1.15      3.75
   10    6   22     -2.30      6.13
    9    6   22     -3.32     -1.91
    8    6   22      0.69     -3.46
    7    6   22     -1.40      0.89
    6    6   22     -1.02      3.53
    5    6   22      2.93      4.87
    4    6   22     -3.81     -2.23
    3    6   22     -8.57     -5.28
    2    6   22     -0.06     -9.09
    1    6   22      0.12     -3.24
    0    6   22     -6.65     -2.40
   -1    6   22     -6.81     -4.27
   -2    6   22     -4.38     -0.29
   -3    6   22      0.69      6.35
   -4    6   22      2.79      1.72
   -5    6   22      1.42     -3.06
   -6    6   22     -1.96     -1.37
   -7    6   22      0.80     -3.11
   -8    6   22      1.43      0.72
   -9    6   22      2.75      1.71
  -10    6   22     -0.61      1.95
  -11    6   22     -2.81     -0.37
  -12    6   22      1.29      1.37
   18    5   22     -1.27      0.92
   17    5   22     -1.49      2.16
   16    5   22     -0.46      1.89
   15    5   22     -2.50     -0.68
   14    5   22     -2.08     -0.83
   13    5   22      4.71     -1.04
   12    5   22      3.15     -4.33
   11    5   22     -1.89     -7.95
   10    5   22     -0.27     -2.90
    9    5   22     -1.76     -0.67
    8    5   22     -5.88      2.37
    7    5   22      3.09     -2.06
    6    5   22      4.10     -0.17
    5    5   22     -0.82      0.01
    4    5   22      2.27     -6.85
    3    5   22     -1.17     -8.37
    2    5   22     -1.59      2.58
    1    5   22     -0.64      0.65
    0    5   22      0.06     -3.01
   -1    5   22     -1.55      1.49
   -2    5   22      0.44      4.84
   -3    5   22     -1.23      5.63
   -4    5   22      3.46      3.57
   -5    5   22      4.24      1.23
   -6    5   22      0.50     -1.99
   -7    5   22     -0.40     -1.94
   -8    5   22      2.44      1.07
   -9    5   22      4.26      4.60
  -10    5   22      0.48      0.22
  -11    5   22     -0.13     -1.71
  -12    5   22     -1.87     -0.77
   17    4   22      1.07      0.89
   16    4   22      0.43      2.39
   15    4   22      1.72     -1.12
   14    4   22      1.17     -2.96
   13    4   22     -4.76     -5.70
   12    4   22     -3.93     -6.00
   11    4   22      1.04      0.29
   10    4   22      0.63      1.12
    9    4   22     -2.63     -1.95
    8    4   22     -7.59     -5.66
    7    4   22     -7.79      0.71
    6    4   22     -6.05     -0.80
    5    4   22     -0.04      1.32
    4    4   22      3.32      7.79
    3    4   22      0.31      5.61
    2    4   22     -3.78      1.93
    1    4   22      2.41     -4.26
    0    4   22      2.15     -2.15
   -1    4   22      1.64      0.36
   -2    4   22      1.44     -0.91
   -3    4   22     -2.83     -2.07
   -4    4   22      0.08     -2.19
   -5    4   22      1.92     -1.95
   -6    4   22      0.33     -1.30
   -7    4   22      0.79     -1.61
   -8    4   22      2.20     -0.06
   -9    4   22     -0.05      0.70
  -10    4   22     -1.65     -3.18
  -11    4   22      1.41     -2.53
  -12    4   22      3.76      0.15
   17    3   22      1.39     -4.08
   16    3   22      0.43     -4.85
   15    3   22     -2.25     -1.16
   14    3   22     -3.97      0.44
   13    3   22      0.63      1.92
   12    3   22      2.34      0.82
   11    3   22      3.15     -4.65
   10    3   22     -3.15     -1.90
    7    3   22     -7.35      5.39
    6    3   22     -1.67      9.78
    5    3   22      4.53      4.64
    4    3   22      4.65      1.70
    3    3   22     -1.27      3.64
    2    3   22     -0.30     -3.61
    1    3   22      6.40     -6.06
    0    3   22      2.22     -4.26
   -1    3   22      2.41      0.66
   -2    3   22     -0.01      1.21
   -3    3   22     -1.57     -4.14
   -4    3   22     -2.06      2.22
   -5    3   22      0.21      1.09
   -6    3   22      0.19     -1.17
   -7    3   22      0.74      0.32
   -8    3   22      1.17      1.35
   -9    3   22      0.10     -1.10
  -10    3   22      4.18     -0.01
  -11    3   22      2.94      0.87
  -12    3   22      3.53     -0.10
   16    2   22      0.12      3.39
   15    2   22      0.27      3.81
   14    2   22      2.15      2.16
   13    2   22     -0.92      1.73
   12    2   22     -1.84      1.22
   10    2   22      5.76     -3.85
    9    2   22      5.46     -1.53
    8    2   22     -0.14      1.00
    7    2   22     -5.80      1.65
    6    2   22     -4.34      4.50
    5    2   22      1.98     -0.62
    4    2   22      1.85     -3.06
    3    2   22      3.18     -1.25
    2    2   22      6.28     -1.23
    1    2   22     -1.80     -1.51
    0    2   22      1.57     -1.91
   -1    2   22      2.06     -0.71
   -2    2   22      3.73     -4.87
   -3    2   22     -0.36     -3.64
   -4    2   22     -8.03     -3.36
   -5    2   22      1.05     -1.32
   -6    2   22      1.68     -3.81
   -7    2   22     -1.52     -2.57
   -8    2   22      1.14     -1.93
   -9    2   22      3.70      2.69
  -10    2   22     -1.71      1.90
  -11    2   22     -0.53     -1.73
   15    1   22      0.82     -3.21
   14    1   22     -2.37     -3.58
   13    1   22     -0.87     -0.40
   12    1   22      1.50     -3.18
   11    1   22      2.01     -7.19
   10    1   22      3.24     -3.57
    9    1   22     -2.87     -0.71
    8    1   22     -3.40      6.75
    7    1   22      0.35      3.88
    6    1   22      0.38      1.01
    5    1   22     -0.62      1.01
    4    1   22     -0.28      0.01
    3    1   22      0.12      2.13
    2    1   22     -4.74      4.93
    1    1   22     -0.72     -0.55
    0    1   22      3.11     -5.67
   -1    1   22      0.18     -7.47
   -2    1   22     -0.62      3.41
   -3    1   22     -2.03      7.56
   -4    1   22      1.96      2.08
   -5    1   22      0.23      0.93
   -6    1   22     -3.85     -0.87
   -7    1   22     -5.22     -0.42
   -8    1   22      0.35      3.41
   -9    1   22     -0.41      0.82
  -10    1   22     -0.31     -3.09
  -11    1   22     -2.13     -4.65
   14    0   22      0.33      1.11
   13    0   22      3.18      4.17
   12    0   22      0.58      1.55
   11    0   22     -2.17     -0.34
   10    0   22     -0.63      1.25
    9    0   22      0.06      1.68
    8    0   22     -0.80      0.82
    5    0   22     -5.87     -3.71
    2    0   22     -3.65     -8.16
    0    0   22     -3.36      2.77
   -1    0   22      1.10      3.50
   -2    0   22      2.36      7.90
   -4    0   22      2.99     -0.55
   -5    0   22    -10.22     -1.19
   -7    0   22      0.42     -3.27
   -8    0   22     -4.10     -2.55
   -9    0   22     -2.83     -2.90
  -10    0   22     -2.85     -0.32
  -11    0   22     -2.22      0.48
   13   -1   22     -1.53      1.59
   12   -1   22     -2.89     -2.04
   11   -1   22     -3.95     -6.37
   -2   -1   22      1.71     -1.10
   -3   -1   22     10.81     -0.39
   -4   -1   22      0.23      0.54
   -5   -1   22     -3.45     -6.57
   -6   -1   22     -0.71      0.20
   -8   -1   22     -3.91      0.87
   -9   -1   22      1.26      5.54
  -10   -1   22      3.50      4.44
   -3   -2   22     -2.28     -5.33
   -4   -2   22     -3.39     -4.47
   -5   -2   22     -3.74      5.30
   -6   -2   22    -11.81      2.10
   -7   -2   22     -3.46      4.12
   -9   -2   22      1.96      0.28
  -10   -2   22      1.14     -1.13
   -5   -3   22     -2.60      2.27
   -6   -3   22     -0.60     -0.36
   -7   -3   22     -0.56      0.90
   -8   -3   22      3.05     -1.60
   -9   -3   22     -0.73     -2.86
   -6   -4   22     -2.37     -0.95
   -7   -4   22      0.55      1.21
   -8   -4   22     -0.28      1.93
   13   26   21     -0.08     -2.50
   12   26   21     -2.69     -4.59
   11   26   21     -2.86     -2.05
   10   26   21      1.04      0.92
    9   26   21     -1.05      1.01
    8   26   21     -4.30      2.06
    7   26   21      0.42      2.01
    6   26   21      2.95      1.51
    5   26   21      5.38     -0.04
   16   25   21      1.63     -0.88
   15   25   21     -2.50     -2.34
   14   25   21     -5.48     -3.57
   13   25   21     -4.11     -1.35
   12   25   21      2.26     -1.53
   11   25   21      2.09     -0.19
   10   25   21     -0.21      1.30
    9   25   21      1.01     -0.18
    8   25   21      0.51      1.71
    7   25   21     -0.59      2.32
    6   25   21      3.99     -2.60
    5   25   21      3.80     -4.12
    4   25   21     -0.81     -4.11
    3   25   21     -0.86     -1.39
    2   25   21      0.88      1.85
   17   24   21      3.74     -1.73
   16   24   21     -0.45     -1.09
   15   24   21     -2.83     -2.61
   14   24   21     -0.92     -0.55
   13   24   21      2.81     -0.60
   12   24   21      5.33     -2.70
   11   24   21      3.04     -5.04
   10   24   21      1.17     -1.38
    9   24   21      5.18      1.54
    8   24   21      2.55     -0.86
    7   24   21      1.57     -2.22
    6   24   21      3.86     -2.59
    5   24   21      0.38     -4.85
    4   24   21     -0.10     -1.91
    3   24   21      0.08     -0.57
    2   24   21      1.35     -1.11
    1   24   21      0.88     -0.10
    0   24   21     -0.47     -0.53
   18   23   21      2.17      0.89
   17   23   21     -2.45      5.06
   16   23   21     -1.15      1.95
   15   23   21     -0.88     -1.15
   14   23   21     -4.38     -0.07
   13   23   21     -2.21     -1.02
   12   23   21     -1.12      0.51
   11   23   21      0.19      0.20
   10   23   21      0.88     -1.88
    9   23   21     -0.59      0.67
    8   23   21      1.54     -0.60
    7   23   21      1.14     -2.70
    6   23   21     -2.92     -3.83
    5   23   21     -1.60     -0.78
    4   23   21     -0.56     -0.75
    3   23   21     -0.71     -3.16
    2   23   21     -1.86      0.03
    1   23   21     -0.07      2.27
    0   23   21      2.38      2.67
   -1   23   21      3.75      0.04
   -2   23   21      2.42     -0.64
   19   22   21      3.30      1.25
   18   22   21     -1.94      1.97
   17   22   21     -2.25     -3.23
   16   22   21     -3.32     -0.38
   15   22   21     -3.23      0.28
   14   22   21     -0.52      0.81
   13   22   21     -0.85      3.12
   12   22   21     -0.08     -2.08
   11   22   21      2.26     -1.61
   10   22   21      0.36     -1.16
    9   22   21     -1.21     -1.53
    8   22   21      0.50      0.22
    7   22   21      0.71     -2.63
    6   22   21      2.74     -0.22
    5   22   21      2.47     -0.07
    4   22   21     -2.89     -5.19
    3   22   21     -5.14     -4.00
    2   22   21     -2.28      1.42
    1   22   21     -0.07      4.41
    0   22   21      0.72      0.74
   -1   22   21      2.63      0.23
   -2   22   21      2.05     -1.61
   -3   22   21     -0.90     -1.75
   20   21   21      3.36     -1.20
   19   21   21      0.80     -4.05
   18   21   21     -0.31     -5.81
   17   21   21      0.71     -3.85
   16   21   21     -1.33     -5.81
   15   21   21      0.36     -1.73
   14   21   21     -1.93      0.11
   13   21   21      0.59     -1.96
   12   21   21      3.84     -1.75
   11   21   21     -1.66     -1.60
   10   21   21     -0.47     -0.12
    9   21   21     -1.52     -2.00
    8   21   21     -0.18     -1.70
    7   21   21      4.61     -0.02
    6   21   21      0.68     -4.27
    5   21   21     -3.56     -5.91
    4   21   21     -2.00     -2.14
    3   21   21     -1.29      0.91
    2   21   21     -1.87     -0.40
    1   21   21      1.45     -1.74
    0   21   21      2.15     -3.11
   -1   21   21     -1.31     -5.12
   -2   21   21      2.03     -2.53
   -3   21   21      1.49      0.33
   -4   21   21     -2.05      0.26
   -5   21   21      0.13     -2.33
   20   20   21      3.45      2.77
   19   20   21      4.48     -1.57
   18   20   21      0.61     -4.03
   17   20   21     -2.40      0.76
   16   20   21     -2.80      2.98
   15   20   21     -3.97      2.34
   14   20   21      1.20      0.33
   13   20   21     -0.95      1.45
   12   20   21     -4.37      3.23
   11   20   21     -0.31      2.69
   10   20   21      0.88      3.37
    9   20   21      3.12      0.49
    8   20   21     -2.34      1.21
    7   20   21     -2.76      0.16
    6   20   21      2.89     -2.60
    5   20   21      2.90      0.42
    4   20   21      2.40      1.06
    3   20   21     -1.08     -3.47
    2   20   21     -1.43     -2.99
    1   20   21     -1.19     -0.35
    0   20   21      0.38     -1.51
   -1   20   21     -0.46     -0.19
   -2   20   21     -3.76      5.07
   -3   20   21     -0.43      2.70
   -4   20   21     -1.95     -0.07
   -5   20   21     -3.11      0.69
   -6   20   21     -1.05     -1.05
   21   19   21     -0.07      3.82
   20   19   21      2.73      0.15
   19   19   21      1.03     -3.60
   18   19   21     -0.97     -0.75
   17   19   21     -6.02      2.33
   16   19   21     -4.25     -0.46
   15   19   21     -4.14     -6.70
   14   19   21     -6.00     -2.28
   13   19   21     -5.81      4.78
   12   19   21      3.68      4.44
   11   19   21      9.04     -1.60
   10   19   21      1.64     -2.89
    9   19   21     -0.70      4.58
    8   19   21      0.29     -2.46
    7   19   21      0.86     -4.79
    6   19   21      2.09     -1.08
    5   19   21      0.96     -1.46
    4   19   21     -2.65     -0.06
    3   19   21     -0.64      0.21
    2   19   21      1.77      1.63
    1   19   21      2.46      0.60
    0   19   21      0.31      1.71
   -1   19   21     -2.91     -0.40
   -2   19   21     -3.61     -0.78
   -3   19   21     -2.72      2.98
   -4   19   21     -2.27      0.87
   -5   19   21     -1.82      1.09
   -6   19   21      0.31      1.49
   -7   19   21      0.46      0.16
   21   18   21     -2.85      0.06
   20   18   21      0.76     -0.01
   19   18   21     -0.42     -1.76
   18   18   21     -3.72      1.39
   17   18   21     -4.68      1.43
   16   18   21     -4.08      1.58
   15   18   21      1.27     -0.34
   14   18   21      0.22      0.92
   13   18   21      3.26     -1.13
   12   18   21      1.69      0.64
   11   18   21      0.03      2.57
   10   18   21      5.24      2.26
    9   18   21      1.83     -0.51
    8   18   21      3.15     -6.34
    7   18   21      0.48     -3.93
    6   18   21      0.69      2.97
    5   18   21      0.35      1.08
    4   18   21      0.03     -2.05
    3   18   21      4.00     -1.40
    2   18   21      1.86     -3.16
    1   18   21      1.97     -2.12
    0   18   21      0.41     -2.42
   -1   18   21     -0.04     -1.97
   -2   18   21     -0.50     -2.35
   -3   18   21     -1.41      1.06
   -4   18   21      2.20      3.35
   -5   18   21     -0.03      0.23
   -6   18   21     -0.34     -0.69
   -7   18   21      1.66     -0.20
   -8   18   21      2.42      1.95
   21   17   21      0.18     -3.49
   20   17   21     -1.63     -1.43
   19   17   21      2.09     -1.05
   18   17   21      1.59     -2.41
   17   17   21      1.58     -0.83
   16   17   21     -0.47      0.66
   15   17   21     -0.97     -0.51
   14   17   21     -1.29     -2.70
   13   17   21     -2.82      5.84
   12   17   21     -1.36      3.70
   11   17   21      6.82      0.04
   10   17   21      1.12     -0.44
    9   17   21     -5.90     -3.73
    8   17   21     -0.44      3.82
    7   17   21      3.55      3.40
    6   17   21     -1.45      2.29
    5   17   21     -4.38      0.16
    4   17   21     -2.35     -1.01
    3   17   21     -0.12      1.76
    2   17   21      2.16     -0.39
    1   17   21      1.26      1.98
    0   17   21      2.02      1.04
   -1   17   21      2.15     -0.48
   -2   17   21      0.91     -0.80
   -3   17   21      2.75     -1.55
   -4   17   21      2.84     -2.54
   -5   17   21      2.03     -5.42
   -6   17   21      3.21     -0.49
   -7   17   21      3.94      0.72
   -8   17   21      3.73     -0.29
   21   16   21     -1.26     -3.23
   20   16   21     -1.93      0.92
   19   16   21      1.86     -0.36
   18   16   21      2.02     -2.17
   17   16   21     -3.84      3.43
   16   16   21     -4.90      3.39
   15   16   21     -1.97      4.10
   14   16   21      1.00      2.50
   13   16   21     -0.33     -1.94
   12   16   21      3.42     -1.74
   11   16   21     -5.68      2.47
   10   16   21     -6.25      1.08
    9   16   21      0.50      2.86
    8   16   21     -4.44      2.74
    7   16   21      0.56      0.85
    6   16   21     -0.69     -0.78
    5   16   21      0.41      0.55
    4   16   21     -2.52      1.69
    3   16   21     -5.53      1.38
    2   16   21      0.93      1.65
    1   16   21     -1.62     -2.34
    0   16   21      0.03      0.81
   -1   16   21     -0.61     -1.94
   -2   16   21      0.35     -5.39
   -3   16   21     -1.64     -4.44
   -4   16   21     -0.30     -5.08
   -5   16   21      4.64     -1.30
   -6   16   21     -1.74     -1.40
   -7   16   21     -2.29     -0.34
   -8   16   21     -0.92     -0.80
   -9   16   21     -1.82      0.44
   22   15   21     -1.43      1.22
   21   15   21     -0.89      3.61
   20   15   21     -0.28      1.73
   19   15   21     -0.33      2.44
   18   15   21     -1.08     -0.94
   17   15   21     -1.60     -2.99
   16   15   21     -1.68      0.49
   15   15   21     -3.30     -1.17
   14   15   21     -0.03     -1.12
   13   15   21      4.86      2.02
   12   15   21      1.33      2.12
   11   15   21     -0.23     -7.43
   10   15   21     -0.87     -0.99
    9   15   21     -6.52      1.34
    8   15   21     -2.28     -1.84
    7   15   21      1.10      0.46
    6   15   21      5.95     -4.89
    5   15   21      0.67     -1.84
    4   15   21     -5.08     -2.04
    3   15   21     -4.81     -2.46
    2   15   21     -2.46     -5.50
    1   15   21      2.47     -6.73
    0   15   21     -3.46     -2.15
   -1   15   21     -2.28     -2.77
   -2   15   21     -1.25     -1.43
   -3   15   21      0.86     -3.85
   -4   15   21      0.61     -0.30
   -5   15   21     -1.47      1.21
   -6   15   21      0.87      1.31
   -7   15   21      2.68      4.10
   -8   15   21      4.11      2.86
   -9   15   21      1.41      3.22
  -10   15   21      0.48      0.49
   22   14   21      1.60      3.17
   21   14   21      5.25      3.95
   20   14   21      5.36      1.19
   19   14   21      0.45     -4.50
   18   14   21      1.26     -4.35
   17   14   21      0.30     -3.17
   16   14   21     -0.60     -1.68
   15   14   21      0.90     -1.62
   14   14   21      1.80     -0.37
   13   14   21      0.19     -3.29
   12   14   21     -2.03     -3.87
   11   14   21      0.63      3.18
   10   14   21     -1.89     -0.62
    9   14   21     -0.41      1.44
    8   14   21     -1.97      3.64
    7   14   21      2.05     -2.16
    6   14   21      6.23     -0.92
    5   14   21     -0.70      0.78
    4   14   21     -1.03      3.96
    3   14   21     -2.35     -5.21
    2   14   21     -3.34     -4.64
    1   14   21     -1.19      2.43
    0   14   21     -1.57     -0.29
   -1   14   21     -1.05      0.56
   -2   14   21      1.21     -4.10
   -3   14   21      1.19     -1.73
   -4   14   21      0.32      1.09
   -5   14   21      5.40      2.96
   -6   14   21      9.83      3.77
   -7   14   21      5.82      1.26
   -8   14   21      2.91      0.11
   -9   14   21      1.67     -1.60
  -10   14   21     -0.05     -1.54
   22   13   21      2.13      0.12
   21   13   21      3.36     -2.17
   20   13   21     -1.97     -4.01
   19   13   21     -4.70     -2.32
   18   13   21     -5.64     -0.25
   17   13   21     -4.05     -2.41
   15   13   21     -4.98     -2.91
   14   13   21     -3.53      0.04
   13   13   21     -1.66      2.99
   12   13   21      0.23      2.62
   11   13   21      3.97     -4.06
   10   13   21      3.98     -5.08
    9   13   21     -3.62     -2.02
    8   13   21     -0.46     -0.67
    7   13   21      4.63      4.12
    6   13   21      3.60      5.99
    5   13   21      0.81      1.38
    4   13   21     -1.85     -0.70
    3   13   21     -2.33     -1.46
    2   13   21     -4.81     -0.08
    1   13   21      0.19      1.09
    0   13   21      1.28     -1.27
   -1   13   21     -3.79     -4.12
   -2   13   21     -1.22     -4.30
   -3   13   21     -0.01     -2.42
   -4   13   21      0.11     -2.83
   -5   13   21     -0.73      0.19
   -6   13   21      1.09      2.08
   -7   13   21      1.48     -0.08
   -8   13   21      1.35      1.10
   -9   13   21      0.60     -2.41
  -10   13   21     -4.27     -1.66
  -11   13   21     -3.54      0.94
   21   12   21      2.41      2.52
   20   12   21      0.36      1.64
   19   12   21     -1.66      2.98
   18   12   21     -3.22     -0.45
   17   12   21     -4.25     -3.14
   16   12   21     -2.80     -1.78
   15   12   21      1.48      1.16
   13   12   21     -4.10     -5.85
   12   12   21     -4.77     -7.60
   11   12   21     -2.52     -5.93
   10   12   21     -0.43     -4.87
    9   12   21     -1.26     -6.48
    8   12   21      1.25      0.79
    7   12   21      3.28      8.08
    6   12   21     -0.61      3.24
    5   12   21      0.96     -2.68
    4   12   21     -2.08     -0.93
    3   12   21     -1.23      4.89
    2   12   21      2.02      1.29
    1   12   21      0.18     -0.94
    0   12   21      1.04     -0.44
   -1   12   21      0.19     -1.72
   -2   12   21     -2.47     -4.84
   -3   12   21     -3.93     -6.77
   -4   12   21     -3.43     -1.43
   -5   12   21      0.87      1.31
   -6   12   21      1.41      0.92
   -7   12   21      0.41      0.59
   -8   12   21      1.16      0.47
   -9   12   21      1.80      0.21
  -10   12   21      0.88     -0.97
  -11   12   21      1.89     -0.18
   21   11   21      2.27      0.26
   20   11   21      2.60      0.80
   19   11   21     -3.12     -1.02
   18   11   21     -0.60      2.25
   17   11   21      2.01      2.80
   16   11   21      1.73      1.68
   15   11   21      2.28     -0.60
   14   11   21      4.78     -1.26
   13   11   21      1.67     -2.91
   12   11   21      0.06     -2.43
    9   11   21      4.01     -4.38
    8   11   21     -0.29      3.58
    7   11   21     -2.23      3.22
    6   11   21      5.70      4.07
    5   11   21      4.15      4.62
    4   11   21      0.63      1.24
    3   11   21      1.59      2.84
    2   11   21      2.69     -0.32
    1   11   21      4.75     -0.75
    0   11   21      7.16      0.27
   -1   11   21      1.68     -6.08
   -2   11   21     -0.67     -3.46
   -3   11   21     -0.67     -2.03
   -4   11   21     -0.33     -0.33
   -5   11   21     -1.48      2.79
   -6   11   21     -2.55      3.95
   -7   11   21     -0.89      5.22
   -8   11   21     -0.06      0.44
   -9   11   21      2.40      0.53
  -10   11   21      2.39     -1.12
  -11   11   21     -1.27     -2.84
  -12   11   21      0.80      0.02
   21   10   21      3.41     -0.06
   20   10   21      1.27     -0.66
   19   10   21     -0.63      0.44
   18   10   21      0.15      2.08
   16   10   21     -2.46      0.90
   15   10   21      0.36      1.87
   14   10   21      1.66     -0.83
   13   10   21     -0.37     -3.20
   12   10   21     -8.50      3.42
   11   10   21     -7.52     -0.48
   10   10   21      1.25     -5.02
    9   10   21     -3.05      1.70
    8   10   21     -6.28     -2.41
    7   10   21      2.26      3.46
    6   10   21      3.68      5.52
    5   10   21      2.61      0.42
    4   10   21      3.67      0.16
    3   10   21      0.53     -4.31
    2   10   21      2.25     -4.95
    1   10   21      4.18     -1.22
    0   10   21      5.21     -0.96
   -1   10   21      2.65     -1.37
   -2   10   21     -4.20     -3.65
   -3   10   21     -0.28     -2.59
   -4   10   21      0.74      0.93
   -5   10   21      1.07      2.07
   -6   10   21      0.53      2.95
   -7   10   21      0.05     -1.62
   -8   10   21      0.98     -2.61
   -9   10   21      0.15     -0.19
  -10   10   21      2.43     -1.20
  -11   10   21      1.90     -2.29
  -12   10   21      1.46      0.93
   21    9   21      1.62     -0.73
   20    9   21     -1.25      0.66
   19    9   21     -0.37     -1.54
   18    9   21     -1.09     -4.77
   17    9   21      0.77     -1.66
   16    9   21     -0.09     -0.84
   15    9   21     -3.44     -1.24
   14    9   21      2.81      0.60
   13    9   21      3.34      2.19
   12    9   21     -1.33     -6.54
   11    9   21      2.39     -4.79
   10    9   21      2.13     -0.72
    9    9   21     -0.54     -5.38
    8    9   21      0.28     -0.46
    7    9   21     -4.96      1.98
    6    9   21      4.28     -0.78
    5    9   21      8.30     -1.21
    4    9   21     -1.10     -5.90
    3    9   21     -7.23     -5.83
    2    9   21     -6.06      1.96
    1    9   21      0.17      1.97
    0    9   21     -1.04      2.82
   -1    9   21     -3.50      1.22
   -2    9   21     -1.81     -1.04
   -3    9   21      2.97      1.00
   -4    9   21      5.53     -0.14
   -5    9   21      4.22      1.83
   -6    9   21      3.16      3.51
   -8    9   21      1.58      1.30
   -9    9   21      2.97     -3.31
  -10    9   21      0.04      0.25
  -11    9   21      0.31      3.17
  -12    9   21     -0.83      0.50
   20    8   21     -0.03     -0.54
   19    8   21     -0.06     -2.13
   18    8   21     -0.97     -3.72
   17    8   21     -0.26      1.72
   16    8   21      0.99      2.70
   15    8   21      0.35      4.81
   14    8   21     -1.36      3.18
   13    8   21      1.00     -2.28
   12    8   21      2.80      2.06
   11    8   21     -0.38      5.38
   10    8   21      0.90     -0.57
    9    8   21      1.48      0.13
    8    8   21     -1.30      1.29
    7    8   21      0.74     -6.28
    6    8   21     -0.21      0.18
    5    8   21      0.37     -3.35
    4    8   21     -3.77     -5.17
    3    8   21     -7.76      2.55
    2    8   21     -2.72     -0.71
    1    8   21      0.00     -3.60
    0    8   21     -2.38      4.58
   -1    8   21     -1.34      6.59
   -2    8   21      1.57      0.20
   -3    8   21      2.82      5.20
   -4    8   21      5.31      5.32
   -5    8   21      4.01      4.80
   -6    8   21      4.22      4.89
   -7    8   21      4.55      5.27
   -8    8   21      1.21      2.16
   -9    8   21      1.26     -1.08
  -10    8   21      0.54      0.39
  -11    8   21     -0.70      0.77
  -12    8   21     -1.33     -0.24
  -13    8   21      0.25      1.39
   20    7   21      2.67      0.30
   19    7   21      4.07     -1.18
   18    7   21      3.65     -2.16
   17    7   21      0.18     -1.92
   16    7   21      2.98      5.81
   15    7   21      3.70      2.21
   14    7   21      2.95     -1.41
   13    7   21      2.21      1.96
   12    7   21      4.45      4.09
   11    7   21      0.00     -0.31
   10    7   21     -2.71     -2.32
    9    7   21      1.46     -1.16
    8    7   21      1.60     -0.92
    7    7   21     -4.83      3.01
    6    7   21     -8.79      0.33
    5    7   21      0.42     -0.05
    4    7   21     -0.25     -3.19
    3    7   21     -4.63     -5.38
    2    7   21     -2.75     -2.05
    1    7   21     -0.77      1.53
    0    7   21     -1.70     -0.68
   -1    7   21     -2.46      0.11
   -2    7   21     -1.66      5.59
   -3    7   21     -1.61      1.78
   -4    7   21      1.08     -1.14
   -5    7   21      2.60     -3.43
   -6    7   21      6.06     -0.26
   -7    7   21      1.19      0.03
   -8    7   21     -0.28     -2.48
   -9    7   21      0.17     -3.62
  -10    7   21     -1.03     -6.87
  -11    7   21     -2.57     -3.55
  -12    7   21      1.61     -0.49
  -13    7   21      3.55     -0.39
   20    6   21      1.25     -1.32
   19    6   21     -0.31     -3.30
   18    6   21     -2.44     -4.98
   17    6   21     -0.86      3.06
   16    6   21      3.44      3.02
   15    6   21      5.59     -6.13
   14    6   21     -3.14     -5.44
   13    6   21     -3.89      3.38
   12    6   21     -1.84      1.60
   11    6   21      2.08     -5.58
   10    6   21      0.42     -5.51
    9    6   21     -4.13     -6.81
    8    6   21     -5.71     -2.30
    7    6   21     -2.05      3.48
    6    6   21     -1.81     -3.65
    5    6   21     -4.13     -4.96
    4    6   21      5.99     -5.14
    3    6   21      5.57     -1.70
    2    6   21     -1.61     -0.89
    1    6   21     -0.12     -5.47
    0    6   21      1.90     -3.76
   -1    6   21      1.35      2.69
   -2    6   21     -1.44      1.36
   -3    6   21     -3.87     -1.82
   -4    6   21     -1.48      2.96
   -5    6   21      5.74      2.28
   -6    6   21      2.11      3.08
   -7    6   21      2.22      0.85
   -8    6   21     -0.01      1.49
   -9    6   21     -3.47      0.92
  -10    6   21     -1.97     -0.85
  -11    6   21     -0.47     -4.24
  -12    6   21      2.11     -1.06
  -13    6   21      0.72      2.80
   19    5   21     -1.02     -3.49
   18    5   21     -1.10      1.08
   17    5   21      0.62     -1.94
   16    5   21      2.30     -7.44
   15    5   21     -1.47     -4.06
   14    5   21     -3.23     -1.06
   13    5   21     -1.33     -4.74
   12    5   21      2.94     -6.75
   11    5   21     -3.96     -3.89
   10    5   21     -8.57     -3.70
    9    5   21     -5.57     -0.17
    8    5   21     -4.10      5.78
    7    5   21     -4.73      5.92
    6    5   21     -0.51      4.87
    5    5   21     -2.11      3.17
    4    5   21      1.70      6.39
    3    5   21      1.61      1.79
    2    5   21     -1.24      0.88
    1    5   21      0.38      0.60
    0    5   21      5.80     -4.10
   -1    5   21      0.91     -1.36
   -2    5   21     -2.88     -1.02
   -3    5   21     -3.12     -1.00
   -4    5   21     -1.39     -0.57
   -5    5   21      1.98      1.04
   -6    5   21      0.95     -3.57
   -7    5   21      2.06     -0.68
   -8    5   21     -2.77      0.53
   -9    5   21     -3.93     -0.87
  -10    5   21     -4.03     -4.60
  -11    5   21      0.42     -2.46
  -12    5   21     -0.67      0.86
  -13    5   21      0.09     -1.18
   19    4   21     -2.46     -0.88
   18    4   21     -1.78     -1.87
   17    4   21      3.67     -1.85
   16    4   21      2.02     -0.99
   15    4   21     -1.63     -2.22
   14    4   21     -2.79     -1.93
   13    4   21     -2.68      1.94
   12    4   21     -0.89      4.20
   11    4   21      3.84      6.04
   10    4   21      0.24      4.98
    9    4   21     -1.39      2.85
    8    4   21     -0.34      2.04
    7    4   21     -4.80      7.42
    6    4   21     -5.50     11.10
    5    4   21      3.19      4.31
    4    4   21     -0.98      6.39
    3    4   21     -0.77      3.98
    2    4   21      1.15     -3.20
    1    4   21      5.60     -3.23
    0    4   21      1.52      2.22
   -1    4   21     -2.08     -2.74
   -2    4   21      1.08     -5.47
   -3    4   21     -0.07     -4.43
   -4    4   21     -2.41     -1.80
   -5    4   21      0.01     -0.03
   -6    4   21      4.73     -1.18
   -7    4   21     -0.99     -2.04
   -8    4   21     -0.84     -2.97
   -9    4   21     -0.57     -2.10
  -10    4   21      2.18     -1.46
  -11    4   21      1.15      0.24
  -12    4   21      2.63     -2.15
  -13    4   21      2.91     -0.73
   18    3   21      3.01     -0.77
   17    3   21      0.78     -1.15
   16    3   21     -0.73      1.47
   15    3   21      0.20      4.43
   14    3   21     -0.08      4.07
   13    3   21      4.12      0.58
   12    3   21      5.28      2.74
   11    3   21      3.24      1.91
   10    3   21      5.47     -0.92
    7    3   21      0.74     -0.57
    6    3   21      2.29      0.31
    5    3   21      1.73      7.00
    4    3   21     -2.35     -0.84
    3    3   21     -3.62     -1.52
    2    3   21      1.21      1.80
    1    3   21      3.30      2.77
    0    3   21     -1.20     -1.27
   -1    3   21      0.94     -2.12
   -2    3   21      2.78      2.13
   -3    3   21      2.03     -1.30
   -4    3   21     -0.39     -0.75
   -5    3   21     -1.96      5.58
   -6    3   21     -1.41      2.50
   -7    3   21     -1.83     -1.48
   -8    3   21      1.41      2.77
   -9    3   21      0.69      2.96
  -10    3   21      0.19      2.43
  -11    3   21     -2.57      0.63
  -12    3   21     -3.69      2.16
  -13    3   21     -1.26      2.45
   17    2   21      1.87      1.52
   16    2   21      5.91      3.24
   15    2   21      4.83     -0.67
   14    2   21      1.38     -5.32
   13    2   21     -2.03     -0.12
   12    2   21      2.70      0.27
    9    2   21     -0.42      0.52
    8    2   21     -0.92      2.91
    7    2   21      0.37      1.89
    6    2   21     -4.64      1.87
    5    2   21     -4.13      3.62
    4    2   21      1.15      2.59
    3    2   21     -2.87      2.91
    2    2   21     -1.48      1.46
    1    2   21     -5.00     -1.80
    0    2   21      0.77     -3.79
   -1    2   21      5.40     -0.02
   -2    2   21     -1.69     -3.11
   -3    2   21     -2.38     -3.42
   -4    2   21     -4.51     -1.63
   -5    2   21     -2.01      0.04
   -6    2   21      0.77     -0.16
   -7    2   21      0.76     -3.55
   -8    2   21     -4.58      0.69
   -9    2   21     -3.95      2.83
  -10    2   21     -4.45      1.28
  -11    2   21     -2.20     -2.44
  -12    2   21     -1.59      1.49
  -13    2   21     -1.80      1.11
   16    1   21      2.35     -5.16
   15    1   21     -0.13     -4.61
   14    1   21     -0.51     -1.60
   13    1   21     -1.50      0.86
   12    1   21      1.19      1.13
   11    1   21     -3.42     -1.75
   10    1   21     -4.61      7.63
    9    1   21     -1.97      8.13
    8    1   21      2.29      2.20
    7    1   21      2.65      0.60
    6    1   21      0.49     -7.44
    5    1   21     -1.49    -10.81
    4    1   21     -0.74      0.24
    3    1   21     -1.01      3.52
    2    1   21    -11.12     -3.72
    1    1   21     -7.81     -9.84
    0    1   21      2.67     -2.31
   -1    1   21     -1.61      2.18
   -2    1   21     -1.22      4.16
   -3    1   21     -0.65      4.32
   -4    1   21      5.61     -1.00
   -5    1   21      1.71     -0.64
   -6    1   21     -2.49      2.34
   -7    1   21     -0.04      2.41
   -8    1   21      0.41      0.73
   -9    1   21     -0.30      0.74
  -10    1   21      1.83     -3.31
  -11    1   21      3.88      2.69
  -12    1   21      0.44      1.17
  -13    1   21      1.47      2.83
   16    0   21     -0.41     -0.83
   15    0   21      0.10      2.33
   14    0   21     -0.74      5.36
   13    0   21      0.25      4.23
   12    0   21     -1.27      2.11
   11    0   21      2.08      2.43
   10    0   21     -0.09      3.40
    9    0   21      4.97      2.36
    8    0   21      5.20     -5.00
    7    0   21      1.96     -9.91
    6    0   21      0.76     -4.82
    5    0   21     -0.97      1.16
    4    0   21     -0.57      6.77
    3    0   21     -1.68      1.16
    2    0   21     -5.81     -5.92
    1    0   21     -2.21     -0.56
    0    0   21     -0.21      2.86
   -1    0   21      5.33      1.10
   -2    0   21      3.62      0.51
   -3    0   21     -1.53     -3.40
   -4    0   21     -0.50     -3.27
   -5    0   21     -4.22     -3.26
   -7    0   21      2.10     -4.08
   -8    0   21      3.28     -4.56
   -9    0   21      2.00      1.05
  -10    0   21      3.56      6.48
  -11    0   21      3.13      2.72
  -12    0   21      4.73      0.64
   15   -1   21     -2.17      0.57
   14   -1   21      0.05     -1.38
   13   -1   21     -0.32     -2.37
   12   -1   21     -1.69     -2.04
   11   -1   21      1.70      1.76
   10   -1   21     -0.70      1.09
   -1   -1   21     -1.91     -4.56
   -2   -1   21     -3.69      0.69
   -3   -1   21      0.80     -0.46
   -4   -1   21     -1.48      0.29
   -5   -1   21     -3.42     -3.38
   -6   -1   21     -2.63     -0.96
   -8   -1   21      7.21      3.15
   -9   -1   21      5.76      1.76
  -10   -1   21      2.07     -1.52
  -11   -1   21     -0.11     -4.10
  -12   -1   21     -0.86     -0.64
   13   -2   21     -2.96      1.24
   12   -2   21     -0.76      2.26
   -2   -2   21      5.90     -3.36
   -3   -2   21      0.39      5.56
   -4   -2   21     -7.99      1.43
   -5   -2   21     -3.07      3.91
[truncated: 1,265,748 more chars]
